# Supplementary material for: Impact of Zostavax Vaccination on T-Cell Accumulation and Cutaneous Gene Expression in the Skin of Older Humans After Varicella Zoster Virus Antigen–Specific Challenge
Source: J Infect Dis. 2018 Sep 22;218(Suppl 2):S88–98. doi: 10.1093/infdis/jiy420 (PMC6151076; doi:10.1093/infdis/jiy420)
Supplement: Supplementary Table 1 [file jiy420_suppl_supplementary_table_1.xlsx]

## Sheet: jiy420_suppl_Supplementary_Table_1
	Symbol	Desc	logFCH_Saline_O_6H vsNormal	FCH_Saline_O_6H vsNormal	p_Saline_O_6H vsNormal	FDR_Saline_O_6H vsNormal	Status_Saline_O_6H vsNormal	logFCH_Saline_O_6HPostVacc vsNormal	FCH_Saline_O_6HPostVacc vsNormal	p_Saline_O_6HPostVacc vsNormal	FDR_Saline_O_6HPostVacc vsNormal	Status_Saline_O_6HPostVacc vsNormal	logFCH_Saline_O_72H vsNormal	FCH_Saline_O_72H vsNormal	p_Saline_O_72H vsNormal	FDR_Saline_O_72H vsNormal	Status_Saline_O_72H vsNormal	logFCH_Saline_O_72HPostVacc vsNormal	FCH_Saline_O_72HPostVacc vsNormal	p_Saline_O_72HPostVacc vsNormal	FDR_Saline_O_72HPostVacc vsNormal	Status_Saline_O_72HPostVacc vsNormal	logFCH_VZV_O_6H vsNormal	FCH_VZV_O_6H vsNormal	p_VZV_O_6H vsNormal	FDR_VZV_O_6H vsNormal	Status_VZV_O_6H vsNormal	logFCH_VZV_O_6HPostVacc vsNormal	FCH_VZV_O_6HPostVacc vsNormal	p_VZV_O_6HPostVacc vsNormal	FDR_VZV_O_6HPostVacc vsNormal	Status_VZV_O_6HPostVacc vsNormal	logFCH_VZV_O_72H vsNormal	FCH_VZV_O_72H vsNormal	p_VZV_O_72H vsNormal	FDR_VZV_O_72H vsNormal	Status_VZV_O_72H vsNormal	logFCH_VZV_O_72HPostVacc	FCH_VZV_O_72HPostVacc	p_VZV_O_72HPostVacc	FDR_VZV_O_72HPostVacc	Status_VZV_O_72HPostVacc	P_Ftest	FDR_Ftest
1007_s_at	NA	NA	-0.31616	-1.24501	0.10327	0.307	0	-0.507146	-1.42124	0.0102472	0.0725	0	-0.164884	-1.12108	0.391451	0.991	0	-0.282406	-1.21622	0.144646	0.566	0	-0.384939	-1.3058	0.0588992	0.22	0	-0.432152	-1.34924	0.0274601	0.125	0	-0.563171	-1.47751	0.00660072	0.0579	0	-1.49127	-2.81137	1.48e-10	4.67e-09	-1	6.32e-08	1.04e-06
1053_at	RFC2	replication factor C (activator 1) 2, 40kDa	0.303159	1.23384	0.00462683	0.0528	0	0.200669	1.14923	0.0558849	0.196	0	0.113884	1.08214	0.272617	0.983	0	0.215089	1.16078	0.0409057	0.375	0	0.365179	1.28804	0.0012537	0.0235	0	0.418695	1.33672	0.000146016	0.00524	0	0.346851	1.27178	0.00208648	0.0277	0	0.236986	1.17853	0.0248354	0.052	0	0.00486204	0.0131873
117_at	HSPA6	heat shock 70kDa protein 6 (HSP70B')	1.58297	2.99586	0.000715798	0.0194	1	0.819354	1.76462	0.0691606	0.222	0	0.881771	1.84264	0.0510122	0.837	0	0.926552	1.90073	0.0406628	0.374	0	1.39327	2.62673	0.00387346	0.045	1	1.59766	3.02652	0.000645287	0.0128	1	1.4188	2.67363	0.00330993	0.0371	1	2.47283	5.55131	6.78e-07	6.05e-06	1	0.00017551	0.000818489
121_at	PAX8	paired box 8	0.124972	1.09049	0.570902	0.775	0	-0.0201981	-1.0141	0.926919	0.965	0	0.206241	1.15368	0.350833	0.988	0	0.282896	1.21663	0.202159	0.628	0	-0.0451501	-1.03179	0.844593	0.929	0	-0.0393857	-1.02768	0.858066	0.929	0	0.013071	1.0091	0.954738	0.982	0	-0.0551286	-1.03895	0.802367	0.856	0	0.80872	0.841657
1294_at	UBA7	ubiquitin-like modifier activating enzyme 7	-0.736314	-1.66591	0.0297833	0.151	0	-0.649093	-1.56818	0.054308	0.193	0	0.181863	1.13435	0.584071	1	0	0.282209	1.21606	0.39648	0.78	0	-0.78367	-1.7215	0.0271211	0.141	0	-0.374885	-1.29674	0.261162	0.482	0	1.18049	2.26654	0.00117729	0.019	1	1.55734	2.94311	1.62e-05	9.36e-05	1	4.17e-09	1.08e-07
1316_at	THRA	thyroid hormone receptor, alpha	-0.722185	-1.64968	0.0852963	0.277	0	-0.875758	-1.83497	0.038068	0.157	0	-0.253202	-1.19185	0.541644	0.999	0	-0.369597	-1.29199	0.373878	0.764	0	-1.28974	-2.44483	0.00411554	0.0464	-1	-1.04204	-2.05914	0.0143215	0.0847	0	-0.61899	-1.5358	0.15669	0.387	0	-1.23615	-2.35569	0.0040339	0.011	-1	0.041807	0.0776395
1320_at	PTPN21	protein tyrosine phosphatase, non-receptor type 21	-0.394392	-1.31439	0.337543	0.591	0	-0.804302	-1.7463	0.0534429	0.191	0	-0.0668297	-1.04741	0.870396	1	0	-0.734695	-1.66405	0.0769018	0.464	0	-0.570816	-1.48536	0.186065	0.423	0	-0.819219	-1.76445	0.0493043	0.179	0	-0.489753	-1.4042	0.255604	0.508	0	-2.39503	-5.25988	2.36e-07	2.44e-06	-1	4.23e-05	0.00024689
1405_i_at	CCL5	chemokine (C-C motif) ligand 5	1.48542	2.79998	0.0848698	0.276	0	2.391	5.24521	0.00655339	0.0565	0	1.94782	3.8579	0.0251687	0.747	0	2.01834	4.05118	0.0205487	0.292	0	2.5204	5.73742	0.00616421	0.0592	0	2.32186	4.99977	0.00817234	0.06	0	4.13886	17.6166	1.88e-05	0.00109	1	7.08478	135.748	1.8e-11	8.03e-10	1	1.08e-08	2.37e-07
1431_at	CYP2E1	cytochrome P450, family 2, subfamily E, polypeptide 1	-0.461327	-1.37681	0.32778	0.582	0	-1.3204	-2.49735	0.00651321	0.0564	0	-0.405326	-1.32439	0.389439	0.991	0	-0.86211	-1.81769	0.0703149	0.449	0	-0.992527	-1.98967	0.0469918	0.193	0	-1.09658	-2.13847	0.0224799	0.111	0	-0.379395	-1.3008	0.440837	0.677	0	-1.91433	-3.76939	0.000135165	0.000589	-1	0.0082429	0.0204294
1438_at	EPHB3	EPH receptor B3	-0.0298319	-1.02089	0.914252	0.964	0	-0.551053	-1.46515	0.0505401	0.185	0	0.0378361	1.02657	0.891376	1	0	-0.13372	-1.09712	0.629677	0.892	0	-0.278257	-1.21273	0.338823	0.588	0	-0.304708	-1.23517	0.273939	0.496	0	-0.660358	-1.58047	0.025813	0.133	0	-1.73362	-3.3256	5.01e-08	6.48e-07	-1	1.39e-06	1.39e-05
1487_at	ESRRA	estrogen-related receptor alpha	0.162337	1.1191	0.303469	0.558	0	-0.113148	-1.08159	0.472166	0.68	0	0.0113883	1.00792	0.942182	1	0	-0.280705	-1.21479	0.0778878	0.465	0	-0.0045293	-1.00314	0.977996	0.991	0	0.0432494	1.03043	0.783045	0.887	0	-0.226187	-1.16974	0.171941	0.407	0	-0.182474	-1.13483	0.247991	0.347	0	0.185468	0.260213
1552256_a_at	SCARB1	scavenger receptor class B, member 1	-0.486755	-1.40129	0.0764026	0.26	0	-0.755397	-1.6881	0.00695722	0.0584	0	0.0535852	1.03784	0.843209	1	0	0.00181459	1.00126	0.994655	0.999	0	-0.40933	-1.32807	0.152205	0.378	0	-0.788325	-1.72707	0.00497289	0.0446	0	-0.682739	-1.60518	0.01872	0.109	0	-1.02804	-2.03926	0.000342345	0.00131	-1	0.000822751	0.00300239
1552257_a_at	TTLL12	tubulin tyrosine ligase-like family, member 12	-0.239394	-1.1805	0.0870308	0.28	0	-0.31247	-1.24183	0.0268355	0.128	0	-0.0236803	-1.01655	0.863844	1	0	-0.11531	-1.08321	0.405091	0.785	0	-0.219427	-1.16427	0.132504	0.348	0	-0.16801	-1.12351	0.226697	0.443	0	-0.270343	-1.20609	0.0651938	0.235	0	-0.936586	-1.91399	6.72e-09	1.17e-07	0	1.01e-06	1.07e-05
1552258_at	LINC00152	long intergenic non-protein coding RNA 152	0.14832	1.10828	0.510677	0.733	0	0.340289	1.26601	0.134393	0.328	0	0.145639	1.10622	0.518319	0.999	0	0.0551971	1.039	0.806302	0.951	0	0.0514142	1.03628	0.827118	0.92	0	0.508578	1.42265	0.027045	0.124	0	0.315684	1.2446	0.183287	0.421	0	1.11189	2.16128	6.72e-06	4.35e-05	1	0.000402836	0.00164486
1552263_at	MAPK1	mitogen-activated protein kinase 1	0.615604	1.5322	0.0701889	0.248	0	0.499619	1.41384	0.139731	0.336	0	0.543532	1.45754	0.108763	0.901	0	0.68595	1.60876	0.0443597	0.383	0	0.388298	1.30885	0.270372	0.52	0	0.841939	1.79246	0.0144304	0.0851	0	0.923375	1.89655	0.0105008	0.0767	0	1.79426	3.46839	1.48e-06	1.19e-05	1	0.000692849	0.00259391
1552264_a_at	MAPK1	mitogen-activated protein kinase 1	0.326409	1.25389	0.14081	0.365	0	-0.118709	-1.08576	0.589103	0.768	0	0.392831	1.31297	0.0775671	0.867	0	0.127978	1.09276	0.56044	0.863	0	0.183905	1.13595	0.424359	0.661	0	0.190018	1.14078	0.388219	0.606	0	0.668609	1.58954	0.00494009	0.0481	0	0.912675	1.88253	0.000103362	0.000467	0	0.000958347	0.00340487
1552274_at	PXK	PX domain containing serine/threonine kinase	0.0576681	1.04078	0.846128	0.931	0	-0.00150292	-1.00104	0.995964	0.998	0	-0.0788051	-1.05614	0.790893	1	0	0.16408	1.12045	0.581294	0.872	0	-0.237922	-1.17929	0.445047	0.678	0	-0.255379	-1.19365	0.391599	0.609	0	-0.268433	-1.2045	0.389223	0.635	0	-0.194084	-1.144	0.514406	0.615	0	0.866262	0.889614
1552275_s_at	PXK	PX domain containing serine/threonine kinase	0.216281	1.16173	0.167856	0.403	0	-0.042662	-1.03001	0.783883	0.891	0	0.0554617	1.03919	0.721491	1	0	0.0881114	1.06298	0.57151	0.868	0	0.100359	1.07204	0.537845	0.748	0	-0.145997	-1.10649	0.349665	0.572	0	0.0206095	1.01439	0.899161	0.957	0	-0.207532	-1.15471	0.185432	0.274	0	0.300557	0.382685
1552277_a_at	MSANTD3	Myb/SANT-like DNA-binding domain containing 3	0.314893	1.24392	0.124305	0.34	0	0.2424	1.18296	0.234768	0.456	0	0.161454	1.11841	0.427103	0.996	0	0.201173	1.14963	0.323151	0.727	0	0.38427	1.3052	0.0739824	0.25	0	0.411065	1.32967	0.0463779	0.172	0	0.430173	1.3474	0.0462448	0.191	0	0.623888	1.54102	0.00309271	0.00875	0	0.157971	0.228524
1552280_at	TIMD4	T-cell immunoglobulin and mucin domain containing 4	-0.165767	-1.12176	0.469219	0.701	0	-0.080464	-1.05736	0.724885	0.857	0	-0.0601301	-1.04256	0.792501	1	0	-0.0165076	-1.01151	0.942411	0.986	0	-0.103846	-1.07463	0.664156	0.832	0	-0.104257	-1.07494	0.648508	0.804	0	0.60854	1.52472	0.0132406	0.0884	0	0.637705	1.55585	0.00691949	0.0175	0	0.0049904	0.0134828
1552283_s_at	ZDHHC11	zinc finger, DHHC-type containing 11	0.292974	1.22516	0.532899	0.75	0	0.412929	1.33139	0.380261	0.603	0	0.0032389	1.00225	0.99449	1	0	0.496	1.4103	0.292641	0.706	0	0.463112	1.37851	0.346987	0.595	0	0.460702	1.37621	0.328019	0.552	0	-0.44214	-1.35862	0.369093	0.618	0	-0.766714	-1.70139	0.106137	0.174	0	0.148275	0.217285
1552286_at	NA	NA	-0.677431	-1.59929	0.0136036	0.0965	0	-0.591397	-1.5067	0.0301771	0.138	0	0.16306	1.11966	0.542256	0.999	0	-0.437831	-1.35457	0.105251	0.514	0	-0.556238	-1.47043	0.050325	0.201	0	-0.499876	-1.41409	0.0653193	0.211	0	-0.358867	-1.28242	0.202216	0.445	0	-1.20438	-2.30438	3.11e-05	0.000166	-1	0.000698961	0.00261235
1552287_s_at	AFG3L1P	AFG3 ATPase family member 3-like 1 (S. cerevisiae), pseudogene	0.128685	1.0933	0.440072	0.68	0	-0.131326	-1.0953	0.430799	0.647	0	-0.0478561	-1.03373	0.773517	1	0	-0.205498	-1.15308	0.21948	0.643	0	0.141714	1.10322	0.416361	0.654	0	0.142097	1.10351	0.39419	0.611	0	-0.0132778	-1.00925	0.939123	0.974	0	0.113863	1.08212	0.49427	0.596	0	0.421584	0.500805
1552291_at	PIGX	phosphatidylinositol glycan anchor biosynthesis, class X	0.17966	1.13262	0.105918	0.311	0	0.273437	1.20868	0.0153167	0.0918	0	0.0056041	1.00389	0.959306	1	0	0.277735	1.21229	0.0138572	0.25	0	0.0683548	1.04852	0.552401	0.758	0	0.260052	1.19752	0.0207942	0.106	0	0.0775778	1.05524	0.500292	0.724	0	0.155664	1.11393	0.160053	0.243	0	0.0726646	0.121719
1552295_a_at	SLC39A13	solute carrier family 39 (zinc transporter), member 13	0.0221517	1.01547	0.885557	0.951	0	-0.0425958	-1.02997	0.782016	0.89	0	-0.120324	-1.08698	0.435537	0.997	0	0.129955	1.09426	0.399909	0.782	0	0.110795	1.07982	0.49211	0.716	0	0.109339	1.07873	0.478387	0.681	0	0.080248	1.0572	0.618447	0.804	0	0.212998	1.15909	0.169916	0.256	0	0.625616	0.684864
1552299_at	AKD1	adenylate kinase domain containing 1	0.249686	1.18895	0.474549	0.705	0	-0.584109	-1.49911	0.0976675	0.272	0	0.146891	1.10718	0.673521	1	0	-0.31659	-1.24538	0.36522	0.76	0	-0.426332	-1.34381	0.244776	0.493	0	-1.04479	-2.06306	0.00387137	0.0385	-1	-0.197483	-1.1467	0.588278	0.784	0	-1.70105	-3.25138	8.27e-06	5.21e-05	-1	2.36e-05	0.000150812
1552301_a_at	CORO6	coronin 6	-0.661326	-1.58154	0.0904504	0.286	0	-0.522331	-1.43627	0.179089	0.39	0	-0.538984	-1.45295	0.165842	0.952	0	-0.199405	-1.14822	0.605538	0.881	0	-0.631216	-1.54887	0.121528	0.332	0	-0.386468	-1.30719	0.318427	0.542	0	-0.473356	-1.38833	0.243391	0.494	0	-0.341202	-1.26681	0.377941	0.483	0	0.768215	0.807613
1552302_at	TMEM106A	transmembrane protein 106A	-0.422884	-1.34061	0.096888	0.296	0	-0.170624	-1.12555	0.498569	0.701	0	-0.138526	-1.10078	0.582448	1	0	0.0704614	1.05005	0.779522	0.942	0	-0.0886113	-1.06335	0.736439	0.872	0	-0.1384	-1.10068	0.582789	0.759	0	0.5214	1.43535	0.0514062	0.204	0	1.18475	2.27324	1.54e-05	8.95e-05	1	5.74e-06	4.53e-05
1552303_a_at	TMEM106A	transmembrane protein 106A	-0.139671	-1.10165	0.541295	0.756	0	0.181986	1.13444	0.42661	0.644	0	0.0558837	1.0395	0.806649	1	0	0.161561	1.1185	0.480064	0.825	0	0.137946	1.10034	0.563952	0.767	0	0.0893966	1.06393	0.695529	0.835	0	0.682851	1.60531	0.00571472	0.0528	0	1.50136	2.8311	1.48e-08	2.28e-07	1	1.08e-07	1.63e-06
1552306_at	ALG10	asparagine-linked glycosylation 10, alpha-1,2-glucosyltransferase homolog (S. pombe)	0.457029	1.37271	0.0186366	0.115	0	0.369337	1.29176	0.0551989	0.195	0	0.0544646	1.03847	0.773867	1	0	0.230373	1.17314	0.227099	0.65	0	0.245685	1.18566	0.218179	0.463	0	0.247175	1.18688	0.195424	0.405	0	0.431793	1.34891	0.0327755	0.155	0	0.696972	1.6211	0.00049838	0.00181	0	0.0252792	0.0515155
1552307_a_at	TTC39C	tetratricopeptide repeat domain 39C	0.0257665	1.01802	0.926943	0.969	0	-0.329254	-1.25636	0.244159	0.466	0	0.372492	1.29459	0.188376	0.96	0	0.283233	1.21692	0.315653	0.722	0	-0.195289	-1.14495	0.507186	0.726	0	-0.00481725	-1.00334	0.986322	0.993	0	0.549815	1.4639	0.0653723	0.235	0	0.961759	1.94768	0.0011066	0.0036	0	0.00207001	0.00647122
1552309_a_at	NEXN	nexilin (F actin binding protein)	-0.686676	-1.60957	0.0468075	0.196	0	0.269567	1.20545	0.428273	0.645	0	0.0117368	1.00817	0.97241	1	0	0.44488	1.3612	0.193216	0.621	0	-0.238869	-1.18007	0.501768	0.722	0	-0.195337	-1.14499	0.565442	0.746	0	0.2692	1.20514	0.449292	0.684	0	0.66081	1.58097	0.0554177	0.102	0	0.0201217	0.0426349
1552310_at	C15orf40	chromosome 15 open reading frame 40	0.147317	1.10751	0.31483	0.569	0	-0.136617	-1.09932	0.350967	0.576	0	0.124737	1.09031	0.394129	0.992	0	-0.0467538	-1.03294	0.748747	0.933	0	-0.0623974	-1.0442	0.682823	0.843	0	-0.236905	-1.17846	0.10847	0.284	0	-0.065294	-1.0463	0.668977	0.833	0	-0.435211	-1.35211	0.00405434	0.011	0	0.013408	0.0305491
1552312_a_at	MFAP3	microfibrillar-associated protein 3	0.58007	1.49492	0.00851302	0.0743	0	0.52911	1.44304	0.0158685	0.0936	0	0.0174862	1.01219	0.934793	1	0	0.0628912	1.04456	0.768637	0.94	0	0.344628	1.26982	0.127028	0.341	0	0.321701	1.2498	0.136119	0.327	0	0.386789	1.30748	0.0876203	0.278	0	0.440924	1.35747	0.0428103	0.0819	0	0.0615475	0.106495
1552314_a_at	EYA3	eyes absent homolog 3 (Drosophila)	0.463242	1.37864	0.0879276	0.282	0	0.409815	1.32852	0.130069	0.322	0	0.285723	1.21902	0.288707	0.983	0	0.30229	1.2331	0.261942	0.681	0	0.82027	1.76574	0.00474529	0.051	0	0.778546	1.7154	0.00504082	0.045	0	0.81828	1.7633	0.0048407	0.0476	0	0.67026	1.59136	0.0148658	0.0337	0	0.0440803	0.0811165
1552316_a_at	GIMAP1	GTPase, IMAP family member 1	-0.427765	-1.34515	0.350068	0.602	0	-0.223679	-1.16771	0.624127	0.792	0	0.13695	1.09958	0.764014	1	0	0.769984	1.70525	0.0953675	0.496	0	-0.223804	-1.16781	0.639181	0.815	0	0.142715	1.10398	0.754401	0.871	0	1.20502	2.30541	0.0139261	0.091	0	3.40421	10.5869	4.89e-10	1.26e-08	1	5.73e-10	2.12e-08
1552318_at	GIMAP1	GTPase, IMAP family member 1	-0.545321	-1.45935	0.203047	0.448	0	-0.44875	-1.36486	0.293753	0.519	0	-0.123684	-1.08951	0.771285	1	0	0.422184	1.33995	0.322994	0.727	0	-0.770852	-1.70628	0.0871753	0.274	0	-0.714978	-1.64146	0.0968209	0.266	0	0.608733	1.52492	0.174677	0.411	0	2.13763	4.40038	4.94e-06	3.34e-05	1	3.05e-07	3.92e-06
1552319_a_at	KLK8	kallikrein-related peptidase 8	0.159289	1.11674	0.806221	0.911	0	-0.502578	-1.41674	0.440043	0.654	0	-0.0851758	-1.06082	0.895621	1	0	-0.594742	-1.5102	0.361374	0.757	0	0.213003	1.1591	0.753828	0.882	0	-0.477875	-1.39269	0.462732	0.668	0	-0.358489	-1.28208	0.597938	0.791	0	-2.0597	-4.169	0.00234246	0.00689	-1	0.0636347	0.109341
1552320_a_at	CCDC65	coiled-coil domain containing 65	-0.128527	-1.09318	0.764072	0.889	0	-0.111065	-1.08003	0.795335	0.897	0	0.316436	1.24525	0.460844	0.998	0	0.318963	1.24743	0.45729	0.813	0	0.0065504	1.00455	0.988326	0.994	0	-0.0667441	-1.04735	0.876105	0.939	0	2.03509	4.09847	2.73e-05	0.0014	1	4.18811	18.2283	7.65e-14	1.31e-11	1	2.94e-14	1.15e-11
1552323_s_at	FAM122C	family with sequence similarity 122C	-0.461094	-1.37659	0.237213	0.487	0	-0.206373	-1.15378	0.594961	0.772	0	0.604563	1.52052	0.122843	0.915	0	0.161564	1.1185	0.6771	0.91	0	-0.560092	-1.47436	0.170716	0.403	0	-0.372459	-1.29456	0.338654	0.562	0	0.952819	1.93565	0.0217223	0.12	0	1.6441	3.12553	7.81e-05	0.000367	1	8.37e-06	6.25e-05
1552327_at	ARMCX4	armadillo repeat containing, X-linked 4	-0.740432	-1.67068	0.0508047	0.205	0	-0.802913	-1.74462	0.0347041	0.149	0	0.108274	1.07794	0.771499	1	0	-0.103251	-1.07419	0.781818	0.943	0	-1.17236	-2.2538	0.00377557	0.0443	-1	-1.10151	-2.14579	0.00437904	0.0413	-1	-0.693034	-1.61668	0.0794628	0.263	0	-1.63513	-3.10615	4.73e-05	0.000238	-1	0.000225682	0.00100904
1552329_at	RBBP6	retinoblastoma binding protein 6	0.300798	1.23183	0.0991563	0.3	0	0.138474	1.10074	0.44345	0.657	0	0.0110791	1.00771	0.95098	1	0	-0.173626	-1.12789	0.337309	0.738	0	0.140025	1.10192	0.458615	0.689	0	0.193359	1.14342	0.285746	0.507	0	-0.238331	-1.17963	0.209232	0.455	0	-0.697673	-1.62189	0.000267502	0.00106	0	0.000110858	0.000555717
1552330_at	CENPBD1	CENPB DNA-binding domains containing 1	-0.18176	-1.13427	0.402173	0.647	0	-0.458037	-1.37367	0.0377824	0.156	0	-0.242251	-1.18284	0.265334	0.983	0	-0.466964	-1.3822	0.0343335	0.35	0	-0.299297	-1.23054	0.189174	0.426	0	-0.379648	-1.30102	0.0832863	0.244	0	-0.26653	-1.20291	0.241549	0.492	0	-0.405978	-1.32499	0.0645198	0.115	0	0.463893	0.540086
1552332_at	TRIOBP	TRIO and F-actin binding protein	0.096068	1.06886	0.581669	0.782	0	-0.0302883	-1.02122	0.861933	0.933	0	-0.0574176	-1.0406	0.741721	1	0	0.235115	1.177	0.180428	0.609	0	0.0155609	1.01084	0.931908	0.971	0	0.217262	1.16253	0.215286	0.429	0	0.0144943	1.0101	0.936565	0.973	0	0.256455	1.19454	0.144612	0.224	0	0.528634	0.599207
1552334_at	TRIOBP	TRIO and F-actin binding protein	-0.200929	-1.14944	0.391566	0.639	0	-0.108124	-1.07783	0.643995	0.805	0	-0.315152	-1.24414	0.181053	0.957	0	-0.365771	-1.28857	0.12159	0.535	0	0.0671828	1.04767	0.783526	0.898	0	-0.33612	-1.26236	0.154166	0.352	0	-0.438699	-1.35538	0.076794	0.258	0	-0.855795	-1.80976	0.000525996	0.0019	0	0.0221242	0.0461975
1552343_s_at	PDE7A	phosphodiesterase 7A	-0.767665	-1.70251	0.100995	0.302	0	-0.315664	-1.24458	0.495787	0.699	0	-0.278527	-1.21296	0.547657	1	0	-0.0752933	-1.05358	0.870689	0.971	0	-0.330176	-1.25717	0.495727	0.718	0	-0.508337	-1.42241	0.27426	0.496	0	0.272844	1.20819	0.573225	0.774	0	1.37229	2.58881	0.00423763	0.0115	1	0.00484666	0.013153
1552344_s_at	CNOT7	CCR4-NOT transcription complex, subunit 7	0.486563	1.4011	0.0392272	0.177	0	-0.0144851	-1.01009	0.950118	0.977	0	-0.115509	-1.08336	0.618258	1	0	-0.150451	-1.10992	0.516618	0.843	0	0.213895	1.15982	0.378712	0.624	0	0.622191	1.53921	0.00915052	0.0646	0	0.61965	1.5365	0.0128193	0.0867	0	0.920816	1.89319	0.000189191	0.000783	0	9.73e-05	0.000497755
1552347_at	CRYZL1	crystallin, zeta (quinone reductase)-like 1	-0.293724	-1.2258	0.110145	0.318	0	-0.141623	-1.10315	0.43715	0.653	0	-0.23829	-1.17959	0.193247	0.963	0	0.00551886	1.00383	0.975779	0.994	0	-0.226674	-1.17013	0.236051	0.484	0	-0.278015	-1.21253	0.13006	0.318	0	-0.110682	-1.07974	0.561013	0.766	0	-0.349018	-1.27369	0.0588089	0.107	0	0.494847	0.568567
1552360_a_at	TIRAP	toll-interleukin 1 receptor (TIR) domain containing adaptor protein	0.226264	1.1698	0.302442	0.557	0	0.208136	1.15519	0.342479	0.567	0	-0.0412115	-1.02898	0.850339	1	0	-0.035369	-1.02482	0.871351	0.971	0	-0.0202252	-1.01412	0.929436	0.97	0	-0.563587	-1.47794	0.0121128	0.0766	0	-0.254704	-1.19309	0.267373	0.521	0	-0.136963	-1.09959	0.531259	0.63	0	0.0477736	0.0866703
1552362_a_at	LEAP2	liver expressed antimicrobial peptide 2	0.00117074	1.00081	0.996953	0.999	0	-0.715986	-1.6426	0.0225116	0.116	0	-0.24424	-1.18447	0.426925	0.996	0	-0.471664	-1.38671	0.127834	0.543	0	-0.241569	-1.18228	0.452312	0.684	0	-0.682749	-1.6052	0.0292455	0.13	0	-0.48431	-1.39892	0.134767	0.354	0	-0.853733	-1.80717	0.00703222	0.0177	0	0.072956	0.122101
1552365_at	SCIN	scinderin	0.785235	1.72337	0.022571	0.128	0	0.352474	1.27675	0.297037	0.523	0	0.586122	1.50121	0.0855033	0.873	0	0.358693	1.28226	0.288679	0.703	0	0.346704	1.27165	0.326427	0.576	0	0.364145	1.28712	0.281485	0.503	0	0.16287	1.11951	0.643692	0.819	0	-1.46941	-2.76908	5.05e-05	0.000252	-1	3.49e-06	2.99e-05
1552367_a_at	SCIN	scinderin	0.417416	1.33553	0.236351	0.486	0	-0.000794955	-1.00055	0.998189	0.999	0	0.43216	1.34925	0.220409	0.968	0	-0.0997097	-1.07156	0.776	0.942	0	0.229923	1.17277	0.530987	0.743	0	-0.0289126	-1.02024	0.934222	0.969	0	-0.114902	-1.0829	0.753903	0.885	0	-1.50122	-2.83081	6.71e-05	0.000321	-1	0.00015228	0.000724537
1552370_at	C4orf33	chromosome 4 open reading frame 33	-0.0478312	-1.03371	0.818047	0.918	0	-0.284669	-1.21813	0.17437	0.384	0	0.22176	1.16616	0.288451	0.983	0	-0.0578294	-1.0409	0.780923	0.942	0	-0.187656	-1.13891	0.38957	0.632	0	-0.492114	-1.4065	0.0208071	0.106	0	0.567403	1.48185	0.0112189	0.0801	0	0.442529	1.35898	0.0368148	0.0722	0	0.000252462	0.00110625
1552375_at	ZNF333	zinc finger protein 333	0.143349	1.10447	0.50735	0.731	0	0.406628	1.32558	0.0635252	0.212	0	-0.0182451	-1.01273	0.932624	1	0	0.0607351	1.043	0.778447	0.942	0	0.128056	1.09282	0.570991	0.772	0	0.4174	1.33552	0.0570248	0.194	0	-0.04362	-1.0307	0.846768	0.933	0	0.464812	1.38014	0.0347438	0.0688	0	0.148864	0.217976
1552377_s_at	TVP23C	trans-golgi network vesicle protein 23 homolog C (S. cerevisiae)	-0.527463	-1.44139	0.0664226	0.24	0	-0.482439	-1.3971	0.0923877	0.264	0	0.0854171	1.06099	0.762926	1	0	-0.0996591	-1.07152	0.724926	0.925	0	-0.620945	-1.53788	0.0395755	0.175	0	-0.214947	-1.16066	0.448791	0.657	0	-0.0853613	-1.06095	0.773159	0.895	0	-0.559425	-1.47368	0.0519884	0.0963	0	0.137197	0.204117
1552378_s_at	RDH10	retinol dehydrogenase 10 (all-trans)	0.125422	1.09083	0.145385	0.372	0	-0.0544041	-1.03843	0.524492	0.721	0	-0.120841	-1.08737	0.160383	0.949	0	-0.0882612	-1.06309	0.303246	0.714	0	-0.0334805	-1.02348	0.707701	0.858	0	0.0683931	1.04855	0.424145	0.637	0	-0.112537	-1.08113	0.210466	0.456	0	-0.0850691	-1.06074	0.320908	0.426	0	0.111829	0.173041
1552381_at	SRSF12	serine/arginine-rich splicing factor 12	0.217714	1.16289	0.469465	0.701	0	0.546979	1.46102	0.0725743	0.229	0	0.0154562	1.01077	0.958949	1	0	-0.0158737	-1.01106	0.957841	0.99	0	0.385011	1.30587	0.223257	0.469	0	0.676723	1.5985	0.0274497	0.125	0	0.0430598	1.0303	0.890948	0.954	0	0.39121	1.31149	0.195963	0.287	0	0.231297	0.310668
1552383_at	FAM71A	family with sequence similarity 71, member A	-0.169326	-1.12453	0.267621	0.521	0	-0.23825	-1.17956	0.120761	0.309	0	-0.183185	-1.13539	0.230846	0.973	0	-0.242309	-1.18288	0.114692	0.525	0	-0.222154	-1.16647	0.165631	0.396	0	-0.221818	-1.1662	0.148005	0.344	0	-0.334019	-1.26052	0.0391349	0.172	0	-0.158576	-1.11618	0.298866	0.403	0	0.685752	0.737224
1552389_at	C8orf47	chromosome 8 open reading frame 47	-0.325827	-1.25338	0.165806	0.4	0	-0.497511	-1.41178	0.0363695	0.153	0	-0.0648652	-1.04599	0.780887	1	0	-0.356026	-1.2799	0.130591	0.548	0	-0.468036	-1.38322	0.0588392	0.22	0	-0.383217	-1.30425	0.104236	0.278	0	-0.477366	-1.3922	0.0541227	0.21	0	-0.556905	-1.47111	0.0197286	0.0429	0	0.236532	0.31643
1552398_a_at	CLEC12A	C-type lectin domain family 12, member A	2.10555	4.30361	0.00580437	0.06	0	2.72526	6.61281	0.000472387	0.0127	1	2.56178	5.90435	0.000946921	0.388	0	3.80834	14.0096	3e-06	0.01	1	2.62968	6.18888	0.0011532	0.0225	1	2.82929	7.10724	0.000300105	0.00812	1	4.16	17.8766	1.29e-06	0.000192	1	6.63691	99.5198	1.42e-12	1.15e-10	1	1.72e-09	5.09e-08
1552400_a_at	C15orf27	chromosome 15 open reading frame 27	-0.433184	-1.35021	0.338304	0.591	0	0.0745239	1.05301	0.868642	0.937	0	0.670367	1.59148	0.140613	0.931	0	0.703793	1.62878	0.122231	0.537	0	-0.150985	-1.11033	0.748758	0.88	0	0.013648	1.0095	0.975835	0.987	0	1.00111	2.00153	0.037191	0.167	0	0.659863	1.57993	0.146821	0.227	0	0.0641588	0.110083
1552410_at	CLEC4F	C-type lectin domain family 4, member F	0.234189	1.17625	0.67518	0.84	0	-0.250493	-1.18961	0.654029	0.812	0	0.073287	1.05211	0.895594	1	0	0.102693	1.07378	0.854115	0.965	0	-0.186589	-1.13807	0.74946	0.88	0	-0.399382	-1.31894	0.475487	0.679	0	-0.274688	-1.20973	0.638436	0.816	0	-1.1244	-2.18011	0.0478647	0.09	0	0.491253	0.565197
1552417_a_at	NEDD1	neural precursor cell expressed, developmentally down-regulated 1	0.567794	1.48226	0.103464	0.307	0	0.353302	1.27748	0.30749	0.533	0	0.333982	1.26049	0.33446	0.985	0	0.247641	1.18726	0.473382	0.821	0	-0.0506943	-1.03576	0.888145	0.951	0	0.0618984	1.04384	0.857468	0.929	0	0.624766	1.54196	0.0870742	0.277	0	1.0229	2.03199	0.00422408	0.0114	1	0.0962129	0.152962
1552423_at	ETV3	ets variant 3	-0.0400823	-1.02817	0.894623	0.955	0	0.420572	1.33846	0.168138	0.375	0	0.22439	1.16828	0.459435	0.998	0	0.0603617	1.04273	0.841908	0.962	0	0.276015	1.21085	0.384684	0.628	0	0.172869	1.1273	0.568349	0.748	0	0.483783	1.39841	0.130219	0.348	0	0.738859	1.66886	0.0172875	0.0383	0	0.27257	0.354269
1552426_a_at	TM2D3	TM2 domain containing 3	0.133102	1.09665	0.124728	0.341	0	0.22486	1.16866	0.0109026	0.0751	0	0.055036	1.03888	0.52195	0.999	0	0.0568331	1.04018	0.508502	0.84	0	0.114889	1.08289	0.203622	0.445	0	0.0940568	1.06737	0.27547	0.497	0	-0.0913899	-1.0654	0.310616	0.565	0	0.0153844	1.01072	0.857703	0.898	0	0.0788922	0.130136
1552427_at	ZNF485	zinc finger protein 485	0.164159	1.12051	0.0339801	0.162	0	0.0637679	1.04519	0.402162	0.623	0	-0.0499972	-1.03526	0.51077	0.999	0	0.0121896	1.00849	0.872387	0.971	0	0.0295911	1.02072	0.709401	0.858	0	0.0376196	1.02642	0.620428	0.785	0	-0.0671803	-1.04767	0.398733	0.643	0	-0.0277031	-1.01939	0.7152	0.787	0	0.19491	0.270751
1552455_at	PRUNE2	prune homolog 2 (Drosophila)	-0.378845	-1.3003	0.0225106	0.128	0	-0.27194	-1.20743	0.0977106	0.272	0	-0.400884	-1.32032	0.0160438	0.681	0	-0.271311	-1.2069	0.0984696	0.503	0	-0.222632	-1.16686	0.192758	0.431	0	-0.237898	-1.17927	0.146264	0.341	0	-0.452664	-1.36857	0.0096213	0.0729	0	-0.267416	-1.20365	0.103281	0.17	0	0.255429	0.336631
1552472_a_at	ACAP2	ArfGAP with coiled-coil, ankyrin repeat and PH domains 2	0.299151	1.23042	0.154517	0.385	0	0.0380141	1.0267	0.85516	0.93	0	0.0446243	1.03141	0.830338	1	0	-0.149733	-1.10936	0.473092	0.821	0	-0.00529244	-1.00368	0.98061	0.992	0	-0.101951	-1.07322	0.624766	0.788	0	0.0810821	1.05781	0.709811	0.858	0	0.694993	1.61888	0.00143262	0.0045	0	0.0130497	0.0298632
1552474_a_at	GAMT	guanidinoacetate N-methyltransferase	-0.970883	-1.96004	0.000127596	0.00814	0	-0.991901	-1.9888	9.47e-05	0.00548	0	-0.151441	-1.11068	0.523697	0.999	0	-0.585429	-1.50048	0.0161225	0.267	0	-0.824474	-1.77089	0.00148692	0.0259	0	-0.936931	-1.91445	0.000205264	0.00654	0	-0.372798	-1.29486	0.136532	0.357	0	-1.23608	-2.35558	2.49e-06	1.86e-05	-1	1.15e-05	8.15e-05
1552477_a_at	IRF6	interferon regulatory factor 6	0.103793	1.07459	0.633975	0.814	0	-0.303267	-1.23394	0.167336	0.374	0	-0.105086	-1.07556	0.629763	1	0	-0.338801	-1.26471	0.123704	0.539	0	-0.13044	-1.09463	0.567386	0.769	0	-0.211496	-1.15789	0.333464	0.557	0	-0.387567	-1.30819	0.0928788	0.287	0	-1.63444	-3.10468	4.19e-10	1.12e-08	-1	1.32e-08	2.79e-07
1552478_a_at	IRF6	interferon regulatory factor 6	1.0834	2.11903	0.0197203	0.119	0	0.815465	1.75987	0.0761933	0.235	0	0.703747	1.62873	0.124615	0.917	0	0.265062	1.20169	0.559459	0.863	0	0.734531	1.66386	0.125351	0.338	0	0.314677	1.24373	0.488644	0.689	0	0.505113	1.41923	0.289244	0.544	0	-1.18686	-2.27657	0.0110083	0.0261	-1	0.00106492	0.00372406
1552480_s_at	PTPRC	protein tyrosine phosphatase, receptor type, C	0.831169	1.77913	0.127164	0.344	0	0.568427	1.48291	0.29421	0.52	0	0.198359	1.14739	0.713161	1	0	0.110603	1.07968	0.837523	0.96	0	0.124973	1.09049	0.824667	0.919	0	0.504901	1.41903	0.350994	0.572	0	2.54974	5.85529	2.98e-05	0.00148	1	4.559	23.572	1.11e-11	5.54e-10	1	3.72e-11	2.57e-09
1552481_s_at	MAN1A2	mannosidase, alpha, class 1A, member 2	0.336504	1.26269	0.162595	0.396	0	0.574909	1.48958	0.0188856	0.103	0	0.149381	1.10909	0.532481	0.999	0	0.300257	1.23136	0.21197	0.636	0	0.361809	1.28504	0.151311	0.377	0	0.277468	1.21207	0.248256	0.468	0	0.345724	1.27079	0.169999	0.405	0	0.371131	1.29337	0.124234	0.198	0	0.535276	0.605185
1552482_at	RAPH1	Ras association (RalGDS/AF-6) and pleckstrin homology domains 1	-0.121236	-1.08767	0.741516	0.877	0	0.481874	1.39656	0.192991	0.407	0	-0.118482	-1.08559	0.74718	1	0	-0.0606006	-1.0429	0.868995	0.97	0	-0.0812778	-1.05795	0.832496	0.923	0	0.0653341	1.04633	0.858869	0.93	0	-0.612537	-1.52895	0.114873	0.324	0	-0.845962	-1.79746	0.0243862	0.0512	0	0.0752558	0.125277
1552485_at	LACTB	lactamase, beta	0.839839	1.78985	0.0183175	0.114	0	0.845989	1.7975	0.0175215	0.0989	0	0.416223	1.33443	0.23358	0.975	0	0.170816	1.12569	0.623122	0.889	0	1.35171	2.55215	0.000432713	0.0127	1	0.833632	1.78217	0.0191535	0.101	0	0.871517	1.82959	0.0191951	0.111	0	1.12874	2.18667	0.00185947	0.00563	1	0.00690918	0.017632
1552486_s_at	LACTB	lactamase, beta	0.929697	1.90488	0.00134041	0.0272	0	0.997828	1.99699	0.000626241	0.0148	0	0.455327	1.37109	0.103922	0.895	0	0.290363	1.22295	0.296382	0.708	0	1.24996	2.37835	5.98e-05	0.0042	1	0.962075	1.94811	0.000936937	0.0161	0	1.04589	2.06465	0.000610495	0.0122	1	1.59301	3.01679	3.33e-07	3.28e-06	1	8.75e-06	6.49e-05
1552487_a_at	BNC1	basonuclin 1	1.55813	2.94471	2.01e-05	0.00338	1	0.551266	1.46537	0.105178	0.284	0	0.492091	1.40648	0.147135	0.936	0	0.238049	1.1794	0.479974	0.825	0	0.896614	1.86169	0.0131351	0.0922	0	0.794396	1.73435	0.0210723	0.107	0	0.330278	1.25726	0.349532	0.6	0	-0.304626	-1.2351	0.366727	0.473	0	0.000164703	0.000774585
1552491_at	IDI2	isopentenyl-diphosphate delta isomerase 2	0.989884	1.98603	0.000311557	0.0129	0	0.693858	1.6176	0.00930893	0.0689	0	0.0465373	1.03278	0.857331	1	0	-0.0959626	-1.06878	0.710989	0.921	0	1.15091	2.22053	7.53e-05	0.00476	1	0.981252	1.97418	0.000347042	0.00881	0	-0.0600348	-1.04249	0.82452	0.922	0	-0.266043	-1.20251	0.306268	0.411	0	2.79e-07	3.61e-06
1552496_a_at	COBL	cordon-bleu WH2 repeat protein	0.161635	1.11855	0.545778	0.759	0	-0.444305	-1.36066	0.100319	0.277	0	0.0755871	1.05379	0.777284	1	0	-0.294267	-1.22626	0.273207	0.691	0	-0.169907	-1.12499	0.543731	0.752	0	-0.296698	-1.22833	0.269305	0.491	0	-0.410941	-1.32955	0.145095	0.37	0	-1.8504	-3.60601	3.87e-09	7.3e-08	-1	6.11e-08	1.02e-06
1552497_a_at	SLAMF6	SLAM family member 6	0.287619	1.22062	0.630787	0.812	0	0.463573	1.37895	0.439299	0.654	0	0.528127	1.44206	0.378654	0.99	0	0.639438	1.55772	0.287224	0.702	0	0.564029	1.47839	0.368708	0.614	0	0.32285	1.2508	0.589647	0.763	0	3.28888	9.77356	2.1e-06	0.000256	1	5.58003	47.8361	4.06e-13	4.28e-11	1	7.96e-13	1.35e-10
1552501_a_at	GPBAR1	G protein-coupled bile acid receptor 1	-0.0371901	-1.02611	0.911603	0.963	0	-0.0407626	-1.02866	0.903152	0.953	0	-0.00399306	-1.00277	0.990489	1	0	0.289143	1.22191	0.389605	0.775	0	0.0666014	1.04725	0.849245	0.932	0	0.160204	1.11745	0.632813	0.794	0	0.490095	1.40454	0.165438	0.399	0	1.638	3.11235	8.07e-06	5.09e-05	1	0.00021566	0.000970076
1552502_s_at	RHBDL2	rhomboid, veinlet-like 2 (Drosophila)	-0.167395	-1.12303	0.623846	0.808	0	-0.37216	-1.29429	0.277595	0.502	0	0.160587	1.11774	0.637998	1	0	-0.346364	-1.27135	0.311927	0.72	0	-0.412251	-1.33076	0.250443	0.499	0	-0.547007	-1.46105	0.112668	0.291	0	-0.366718	-1.28942	0.306033	0.561	0	-2.27873	-4.85251	9.87e-09	1.61e-07	-1	4.69e-07	5.65e-06
1552509_a_at	CD300LG	CD300 molecule-like family member g	-1.17778	-2.26228	0.0109013	0.0857	0	-0.920452	-1.89271	0.0442594	0.171	0	-0.371117	-1.29335	0.410279	0.993	0	-0.328755	-1.25593	0.465459	0.817	0	-1.37379	-2.59151	0.00479537	0.0512	0	-1.45835	-2.74794	0.00188947	0.0247	-1	-1.24593	-2.37172	0.0100677	0.0747	0	-1.69611	-3.24026	0.000366047	0.00139	-1	0.00374927	0.010635
1552518_s_at	MTBP	Mdm2, transformed 3T3 cell double minute 2, p53 binding protein (mouse) binding protein, 104kDa	0.0364109	1.02556	0.833751	0.925	0	-0.0181584	-1.01267	0.916621	0.96	0	0.117481	1.08484	0.499052	0.998	0	0.10398	1.07473	0.549466	0.858	0	-0.289951	-1.2226	0.11393	0.32	0	-0.324744	-1.25244	0.0651671	0.21	0	0.023476	1.01641	0.89703	0.956	0	0.334814	1.26122	0.0574957	0.105	0	0.0290106	0.057706
1552519_at	ACVR1C	activin A receptor, type IC	-0.963021	-1.94939	0.110795	0.319	0	-0.392498	-1.31266	0.511768	0.711	0	-1.15924	-2.2334	0.056129	0.844	0	-0.023471	-1.0164	0.968645	0.993	0	-1.11539	-2.16654	0.0781418	0.257	0	-0.738497	-1.66844	0.219252	0.434	0	-1.27208	-2.41509	0.0454022	0.189	0	-0.510085	-1.42413	0.394479	0.5	0	0.317152	0.399276
1552532_a_at	ATP6V1C2	ATPase, H+ transporting, lysosomal 42kDa, V1 subunit C2	-0.277393	-1.212	0.239282	0.489	0	-0.567943	-1.48241	0.0180662	0.101	0	-0.230966	-1.17362	0.326264	0.983	0	-0.330183	-1.25717	0.162358	0.588	0	-0.386046	-1.30681	0.119078	0.328	0	-0.32169	-1.24979	0.173249	0.376	0	-0.538604	-1.45257	0.0313078	0.15	0	-1.5503	-2.92878	1.27e-08	2e-07	-1	5.07e-06	4.06e-05
1552536_at	VTI1A	vesicle transport through interaction with t-SNAREs 1A	-0.561918	-1.47623	0.0894885	0.285	0	-0.485158	-1.39974	0.141325	0.338	0	-0.780429	-1.71764	0.0197282	0.714	0	-0.818764	-1.76389	0.0146766	0.256	0	-0.308504	-1.23842	0.368253	0.614	0	-1.00548	-2.00761	0.00308796	0.0336	-1	-0.54346	-1.45746	0.115663	0.326	0	-0.40226	-1.32158	0.221256	0.316	0	0.126017	0.190602
1552540_s_at	IQCD	IQ motif containing D	0.157973	1.11572	0.354288	0.607	0	-0.120427	-1.08706	0.479398	0.686	0	0.160318	1.11753	0.347245	0.988	0	0.0302162	1.02117	0.858855	0.967	0	0.00977179	1.0068	0.956141	0.982	0	-0.216826	-1.16217	0.205098	0.417	0	-0.050264	-1.03545	0.777333	0.897	0	-0.154946	-1.11338	0.363517	0.469	0	0.407317	0.487256
1552544_at	SERPINA12	serpin peptidase inhibitor, clade A (alpha-1 antiproteinase, antitrypsin), member 12	0.208656	1.15561	0.347215	0.6	0	-0.0873372	-1.06241	0.693037	0.837	0	0.0312674	1.02191	0.887551	1	0	-0.21909	-1.164	0.323831	0.727	0	0.0655992	1.04652	0.776724	0.894	0	-0.0537495	-1.03796	0.807978	0.902	0	-0.245157	-1.18522	0.291439	0.546	0	-1.35488	-2.55775	8.2e-08	9.82e-07	-1	5.47e-07	6.44e-06
1552553_a_at	NLRC4	NLR family, CARD domain containing 4	0.398118	1.31779	0.309884	0.564	0	0.330521	1.25747	0.398531	0.62	0	0.38969	1.31011	0.320145	0.983	0	0.886926	1.84923	0.0262233	0.317	0	0.873836	1.83253	0.0358015	0.165	0	0.536434	1.45038	0.172815	0.376	0	1.67738	3.19847	0.000121582	0.0039	1	3.70826	13.0707	2.17e-13	2.71e-11	1	1.08e-11	9.99e-10
1552557_a_at	ZDHHC15	zinc finger, DHHC-type containing 15	-0.191554	-1.14199	0.397889	0.644	0	-0.0529744	-1.0374	0.81461	0.908	0	-0.103243	-1.07419	0.647903	1	0	0.0670908	1.0476	0.766525	0.939	0	-0.543002	-1.457	0.0246207	0.134	0	-0.268905	-1.20489	0.236749	0.455	0	-0.109267	-1.07868	0.643983	0.819	0	-0.737431	-1.6672	0.00178291	0.00543	0	0.0242563	0.0498289
1552562_at	ZNF570	zinc finger protein 570	0.192942	1.14309	0.334842	0.589	0	0.163908	1.12032	0.412088	0.631	0	0.164345	1.12066	0.41085	0.993	0	0.0472129	1.03327	0.812725	0.953	0	-0.0367804	-1.02582	0.859905	0.937	0	0.302097	1.23294	0.133328	0.323	0	0.0413249	1.02906	0.842814	0.931	0	0.422069	1.33985	0.0377205	0.0737	0	0.439966	0.517919
1552566_at	BTBD16	BTB (POZ) domain containing 16	0.360095	1.28351	0.369149	0.619	0	-0.389488	-1.30993	0.331655	0.557	0	0.527611	1.44154	0.190024	0.961	0	-0.334565	-1.261	0.403828	0.784	0	0.0762798	1.0543	0.855165	0.935	0	-0.297145	-1.22871	0.458136	0.665	0	-0.0146502	-1.01021	0.97203	0.989	0	-1.99173	-3.97714	5.72e-06	3.79e-05	-1	1.5e-05	0.000102652
1552573_s_at	MIPOL1	mirror-image polydactyly 1	-0.20321	-1.15126	0.0310651	0.155	0	-0.181049	-1.13371	0.053714	0.192	0	0.112725	1.08127	0.225017	0.97	0	-0.161425	-1.11839	0.0843861	0.478	0	-0.126129	-1.09136	0.194677	0.433	0	-0.15628	-1.11441	0.0944948	0.262	0	-0.208626	-1.15559	0.0341536	0.159	0	-0.305241	-1.23562	0.00157154	0.00488	0	0.00349704	0.0100381
1552575_a_at	C6orf141	chromosome 6 open reading frame 141	-0.279682	-1.21393	0.443398	0.682	0	-1.24984	-2.37816	0.00106812	0.0203	-1	-0.52058	-1.43453	0.156304	0.945	0	-0.361311	-1.28459	0.32293	0.727	0	-1.11109	-2.16009	0.00485172	0.0515	0	-0.927911	-1.90252	0.0131329	0.0805	0	-1.57408	-2.97746	0.000111516	0.00372	-1	-3.03853	-8.21651	1.66e-11	7.59e-10	-1	1.11e-09	3.55e-08
1552584_at	IL12RB1	interleukin 12 receptor, beta 1	0.7346	1.66394	0.15551	0.387	0	1.0902	2.12903	0.0369877	0.154	0	1.37127	2.58697	0.00944493	0.585	0	1.62403	3.08236	0.00237245	0.113	0	1.06021	2.08523	0.0518217	0.204	0	1.27135	2.41387	0.015683	0.0896	0	3.34717	10.1765	5.27e-08	4.39e-05	1	5.02326	32.52	7.21e-14	1.27e-11	1	3.65e-12	4.15e-10
1552607_at	NA	NA	-0.699682	-1.62415	0.0575914	0.221	0	-0.787945	-1.72661	0.0332214	0.145	0	-0.480962	-1.39567	0.188092	0.96	0	-0.66358	-1.58401	0.0712823	0.451	0	-0.364371	-1.28732	0.338585	0.588	0	-0.528009	-1.44194	0.149093	0.345	0	-0.78372	-1.72156	0.0424593	0.182	0	-0.85755	-1.81196	0.0209342	0.045	0	0.364134	0.445951
1552610_a_at	JAK1	Janus kinase 1	0.214754	1.16051	0.361977	0.614	0	-0.096056	-1.06885	0.682574	0.831	0	-0.0563801	-1.03985	0.810212	1	0	-0.298523	-1.22988	0.206633	0.631	0	0.0396681	1.02788	0.871631	0.943	0	-0.306519	-1.23672	0.194903	0.404	0	0.130779	1.09488	0.594647	0.789	0	0.133185	1.09671	0.570959	0.666	0	0.384115	0.464799
1552611_a_at	JAK1	Janus kinase 1	-0.0659102	-1.04675	0.768519	0.892	0	-0.0164701	-1.01148	0.941351	0.972	0	-0.285645	-1.21895	0.205192	0.965	0	-0.264052	-1.20085	0.241062	0.663	0	-0.00996599	-1.00693	0.966046	0.985	0	-0.214213	-1.16007	0.340568	0.563	0	-0.181121	-1.13376	0.440361	0.677	0	0.113762	1.08205	0.611733	0.701	0	0.700606	0.749691
1552612_at	CDC42SE2	CDC42 small effector 2	0.997255	1.9962	0.0188237	0.116	0	1.15775	2.23109	0.00683275	0.0578	0	0.909232	1.87805	0.0315289	0.784	0	0.377438	1.29903	0.363886	0.759	0	1.00081	2.00113	0.023924	0.131	0	0.712378	1.6385	0.0895042	0.254	0	2.06809	4.19332	1.22e-05	0.000813	1	3.22653	9.36016	1.4e-10	4.47e-09	1	1.61e-08	3.29e-07
1552613_s_at	CDC42SE2	CDC42 small effector 2	0.523263	1.4372	0.0854036	0.277	0	0.863775	1.81979	0.00545177	0.0507	0	0.532233	1.44617	0.0803146	0.867	0	0.340691	1.26636	0.259125	0.679	0	0.701985	1.62674	0.0286357	0.145	0	0.533611	1.44755	0.0795555	0.237	0	1.60799	3.04827	3.49e-06	0.000362	1	2.74494	6.7036	8.26e-13	7.41e-11	1	6.07e-11	3.68e-09
1552615_at	ACACB	acetyl-CoA carboxylase beta	-0.422883	-1.3406	0.0395362	0.178	0	-0.263523	-1.20041	0.194424	0.409	0	-0.43636	-1.35319	0.0338678	0.784	0	-0.189119	-1.14007	0.34999	0.749	0	-0.37485	-1.29671	0.0794432	0.26	0	-0.276208	-1.21101	0.174126	0.378	0	-0.248415	-1.1879	0.241501	0.492	0	-0.245828	-1.18577	0.225652	0.321	0	0.530452	0.600901
1552617_a_at	RFWD2	ring finger and WD repeat domain 2, E3 ubiquitin protein ligase	0.300422	1.2315	0.019107	0.117	0	-0.0804217	-1.05733	0.521005	0.718	0	0.170606	1.12553	0.176085	0.956	0	-0.0839238	-1.0599	0.503089	0.837	0	0.0957695	1.06864	0.465149	0.695	0	-0.182452	-1.13481	0.148407	0.344	0	0.237678	1.17909	0.0732752	0.25	0	-0.0612713	-1.04338	0.624597	0.712	0	0.00638449	0.0164897
1552618_at	STX6	syntaxin 6	0.421683	1.33949	0.240841	0.491	0	-0.907995	-1.87644	0.0134253	0.0847	0	0.250339	1.18949	0.484512	0.998	0	-0.214096	-1.15998	0.549702	0.858	0	0.113577	1.08191	0.76128	0.886	0	-0.427913	-1.34529	0.234046	0.452	0	0.421815	1.33961	0.261681	0.515	0	0.836881	1.78618	0.0221532	0.0472	0	0.00137704	0.00460928
1552619_a_at	ANLN	anillin, actin binding protein	-0.0364666	-1.0256	0.923098	0.967	0	-0.352652	-1.27691	0.352392	0.577	0	0.587018	1.50214	0.124135	0.916	0	0.8424	1.79303	0.0290425	0.329	0	-0.561088	-1.47538	0.159208	0.388	0	-0.499539	-1.41376	0.189429	0.398	0	0.91511	1.88571	0.02359	0.126	0	-0.00126578	-1.00088	0.997326	0.998	0	0.00163982	0.00532803
1552620_at	SPRR4	small proline-rich protein 4	-0.631279	-1.54894	0.62893	0.811	0	-1.37736	-2.59792	0.293597	0.519	0	-1.10793	-2.15536	0.397397	0.992	0	0.539853	1.45382	0.67934	0.91	0	-0.44661	-1.36283	0.74361	0.877	0	0.071995	1.05117	0.956005	0.979	0	-1.31518	-2.48833	0.337213	0.589	0	-1.25791	-2.3915	0.337073	0.443	0	0.834866	0.863403
1552621_at	NA	NA	-0.736066	-1.66563	0.180862	0.42	0	-0.891122	-1.85462	0.10651	0.286	0	-0.92719	-1.90157	0.0933801	0.884	0	-1.00789	-2.01097	0.0687881	0.446	0	-0.504959	-1.41908	0.377923	0.623	0	-0.875576	-1.83474	0.112615	0.291	0	-0.799189	-1.74012	0.165032	0.398	0	-1.00299	-2.00414	0.0701094	0.123	0	0.663944	0.718594
1552622_s_at	NA	NA	-0.279695	-1.21394	0.462828	0.696	0	-0.242795	-1.18328	0.523661	0.721	0	-0.391253	-1.31153	0.305506	0.983	0	-0.211721	-1.15807	0.577983	0.871	0	-0.104197	-1.0749	0.79326	0.903	0	-0.344167	-1.26942	0.366883	0.587	0	-0.319093	-1.24755	0.423391	0.663	0	-0.729816	-1.65843	0.0587681	0.107	0	0.814934	0.846936
1552625_a_at	TRNT1	tRNA nucleotidyl transferase, CCA-adding, 1	0.434138	1.3511	0.00981834	0.0805	0	0.126413	1.09158	0.439707	0.654	0	-0.0568715	-1.04021	0.72757	1	0	-0.154779	-1.11325	0.344745	0.745	0	0.475347	1.39025	0.00701741	0.0636	0	0.225242	1.16897	0.171017	0.374	0	-0.00873269	-1.00607	0.959187	0.984	0	-0.0927992	-1.06644	0.570088	0.665	0	0.00326449	0.00947417
1552626_a_at	TMEM163	transmembrane protein 163	0.0775001	1.05519	0.541166	0.756	0	0.0895194	1.06402	0.480545	0.687	0	0.0993023	1.07126	0.434144	0.997	0	0.0980761	1.07035	0.43981	0.802	0	0.0883992	1.06319	0.50526	0.724	0	0.219094	1.164	0.0876522	0.251	0	0.169409	1.1246	0.204038	0.447	0	1.05462	2.07717	1.79e-11	8.03e-10	1	1.11e-09	3.55e-08
1552627_a_at	ARHGAP5	Rho GTPase activating protein 5	0.859311	1.81417	0.00514764	0.0562	0	0.456575	1.37228	0.127537	0.319	0	0.325386	1.253	0.27504	0.983	0	0.0452099	1.03183	0.878831	0.972	0	0.444845	1.36117	0.155144	0.382	0	-0.238592	-1.17984	0.42236	0.636	0	0.488443	1.40293	0.119214	0.331	0	0.192763	1.14295	0.516428	0.617	0	0.0412472	0.0767709
1552628_a_at	HERPUD2	HERPUD family member 2	0.339408	1.26524	0.0521138	0.208	0	0.492758	1.40713	0.00559963	0.0515	0	0.294366	1.22635	0.0907676	0.883	0	0.437561	1.35431	0.0132394	0.246	0	0.129248	1.09372	0.473017	0.701	0	0.208899	1.15581	0.227107	0.443	0	0.232356	1.17475	0.199309	0.441	0	0.63759	1.55573	0.000449409	0.00166	0	0.0229759	0.047654
1552632_a_at	ARSG	arylsulfatase G	0.0121192	1.00844	0.965131	0.985	0	-0.497769	-1.41203	0.0766371	0.236	0	0.575377	1.49007	0.0416239	0.81	0	0.0434675	1.03059	0.875421	0.971	0	-0.203566	-1.15154	0.483562	0.709	0	-0.409464	-1.32819	0.143479	0.337	0	0.262173	1.19928	0.36759	0.616	0	-0.202678	-1.15083	0.465782	0.569	0	0.020359	0.0430557
1552633_at	ZNF101	zinc finger protein 101	0.49898	1.41321	0.084671	0.276	0	0.286634	1.21979	0.317676	0.543	0	0.400408	1.31988	0.16451	0.952	0	0.528626	1.44255	0.06819	0.445	0	0.413692	1.33209	0.169587	0.401	0	0.724467	1.65229	0.0135722	0.082	0	0.990875	1.98739	0.001522	0.0223	0	2.41599	5.33685	1.09e-11	5.46e-10	1	2.81e-09	7.74e-08
1552634_a_at	ZNF101	zinc finger protein 101	0.52769	1.44162	0.0923142	0.289	0	0.402	1.32134	0.197357	0.412	0	0.41697	1.33512	0.181425	0.958	0	0.57078	1.48533	0.0692246	0.447	0	0.54557	1.4596	0.0959998	0.289	0	0.767907	1.7028	0.0156648	0.0896	0	1.49507	2.81878	2.12e-05	0.00118	1	2.6432	6.24716	8.07e-12	4.3e-10	1	8.12e-10	2.79e-08
1552641_s_at	NA	NA	0.785788	1.72403	0.0512172	0.206	0	-0.142449	-1.10378	0.719376	0.854	0	0.0733826	1.05218	0.853097	1	0	0.0863914	1.06171	0.827444	0.958	0	1.03046	2.04267	0.0154348	0.102	0	0.730032	1.65868	0.069457	0.219	0	0.487447	1.40196	0.242353	0.493	0	-0.145441	-1.10607	0.713744	0.786	0	0.044222	0.0813101
1552643_at	ZNF626	zinc finger protein 626	-0.205199	-1.15285	0.29895	0.553	0	-0.283438	-1.21709	0.153128	0.355	0	-0.0483898	-1.03411	0.805638	1	0	-0.154256	-1.11285	0.43395	0.799	0	-0.452934	-1.36882	0.0309794	0.152	0	-0.332508	-1.2592	0.0948656	0.263	0	-0.00879727	-1.00612	0.965874	0.987	0	0.0724897	1.05153	0.712516	0.785	0	0.223237	0.301883
1552644_a_at	PHC3	polyhomeotic homolog 3 (Drosophila)	0.410586	1.32923	0.137185	0.36	0	0.464786	1.38011	0.0933481	0.265	0	0.0351559	1.02467	0.897738	1	0	0.169998	1.12506	0.534966	0.851	0	0.344653	1.26985	0.231247	0.478	0	0.277379	1.21199	0.312737	0.536	0	1.25217	2.382	4.9e-05	0.00214	1	2.25138	4.76139	2.61e-11	1.09e-09	1	2.85e-10	1.23e-08
1552646_at	IL11RA	interleukin 11 receptor, alpha	-0.855756	-1.80971	0.00267283	0.0395	0	-0.65386	-1.57337	0.019691	0.106	0	-0.0639736	-1.04534	0.815171	1	0	-0.0472164	-1.03327	0.863007	0.968	0	-1.11738	-2.16953	0.00023968	0.00905	-1	-0.737277	-1.66703	0.00896958	0.0638	0	-0.245957	-1.18588	0.391583	0.637	0	-0.854801	-1.80851	0.00270016	0.00778	0	0.000451043	0.00180941
1552648_a_at	TNFRSF10A	tumor necrosis factor receptor superfamily, member 10a	1.04323	2.06083	0.000407515	0.0146	1	0.38038	1.30168	0.176054	0.386	0	0.197775	1.14693	0.47915	0.998	0	0.089531	1.06402	0.748268	0.933	0	0.965091	1.95219	0.00156085	0.0267	0	0.683322	1.60583	0.0169147	0.0937	0	0.631742	1.54943	0.0337573	0.158	0	0.729847	1.65846	0.0110084	0.0261	0	0.00299627	0.00882226
1552652_at	HPS4	Hermansky-Pudlak syndrome 4	0.0279988	1.0196	0.911575	0.963	0	-0.231049	-1.17369	0.361204	0.585	0	0.172771	1.12722	0.49405	0.998	0	0.0933896	1.06687	0.711226	0.921	0	-0.0936766	-1.06709	0.72252	0.865	0	-0.0668387	-1.04742	0.790981	0.893	0	-0.127439	-1.09235	0.629206	0.81	0	-0.234768	-1.17672	0.353585	0.46	0	0.820517	0.851519
1552658_a_at	NAV3	neuron navigator 3	0.223006	1.16716	0.342857	0.596	0	0.0898273	1.06424	0.701456	0.842	0	0.194893	1.14464	0.406686	0.993	0	0.118806	1.08584	0.612309	0.883	0	-0.243644	-1.18398	0.321906	0.572	0	-0.227311	-1.17065	0.333695	0.557	0	-0.148377	-1.10832	0.545251	0.756	0	-1.6162	-3.06566	4.26e-09	7.95e-08	-1	6.64e-09	1.59e-07
1552664_at	FLCN	folliculin	-0.275406	-1.21033	0.0149294	0.102	0	-0.10502	-1.07551	0.342424	0.567	0	-0.155473	-1.11379	0.161854	0.95	0	-0.0984008	-1.07059	0.373477	0.764	0	-0.330566	-1.25751	0.00558143	0.056	0	-0.200628	-1.1492	0.0726639	0.224	0	-0.234601	-1.17658	0.0455106	0.189	0	-0.108591	-1.07817	0.326401	0.432	0	0.143102	0.211179
1552667_a_at	SH2D3C	SH2 domain containing 3C	0.0248809	1.0174	0.907364	0.961	0	0.0361229	1.02535	0.865852	0.935	0	-0.0536767	-1.03791	0.801828	1	0	-0.000116752	-1.00008	0.999564	1	0	-0.00850492	-1.00591	0.96966	0.987	0	0.0177135	1.01235	0.933974	0.969	0	0.415855	1.33409	0.0669406	0.238	0	0.892498	1.85639	9.79e-05	0.000445	0	0.00129137	0.00436191
1552670_a_at	PPP1R3B	protein phosphatase 1, regulatory subunit 3B	1.22712	2.34099	5.34e-05	0.00538	1	0.702402	1.62721	0.0152534	0.0916	0	0.454315	1.37013	0.111116	0.902	0	0.322897	1.25084	0.254849	0.674	0	0.60131	1.51709	0.0451798	0.189	0	0.393922	1.31396	0.165976	0.368	0	0.553493	1.46763	0.0645107	0.233	0	0.110799	1.07983	0.694533	0.77	0	0.00607924	0.0158361
1552671_a_at	SLC9A7	solute carrier family 9, subfamily A (NHE7, cation proton antiporter 7), member 7	0.0719222	1.05112	0.747028	0.88	0	0.374275	1.29619	0.0971501	0.271	0	0.250759	1.18983	0.263192	0.983	0	0.114441	1.08256	0.608029	0.882	0	0.289148	1.22192	0.217886	0.463	0	0.125017	1.09052	0.575371	0.753	0	0.763469	1.69757	0.00172727	0.0243	0	1.19651	2.29184	1.41e-06	1.14e-05	1	3.86e-05	0.000228357
1552677_a_at	DIP2A	DIP2 disco-interacting protein 2 homolog A (Drosophila)	-0.173854	-1.12807	0.246252	0.497	0	-0.148755	-1.10861	0.320377	0.546	0	0.0240169	1.01679	0.871997	1	0	-0.0862806	-1.06163	0.563239	0.865	0	-0.212506	-1.1587	0.176296	0.41	0	-0.15923	-1.11669	0.287789	0.509	0	-0.0699793	-1.0497	0.653757	0.826	0	0.00113076	1.00078	0.993947	0.996	0	0.768101	0.807569
1552680_a_at	CASC5	cancer susceptibility candidate 5	-0.133463	-1.09692	0.397502	0.643	0	-0.0303594	-1.02127	0.846923	0.925	0	0.0826057	1.05893	0.599786	1	0	0.112146	1.08084	0.476702	0.823	0	-0.128458	-1.09312	0.435948	0.67	0	-0.0327649	-1.02297	0.834966	0.917	0	0.44104	1.35758	0.00927783	0.0714	0	0.240184	1.18114	0.130534	0.206	0	0.0358352	0.0685168
1552684_a_at	SENP8	SUMO/sentrin specific peptidase family member 8	0.117849	1.08512	0.482195	0.711	0	-0.00536686	-1.00373	0.974412	0.988	0	-0.0198425	-1.01385	0.905607	1	0	0.209881	1.15659	0.212873	0.637	0	0.085203	1.06084	0.62669	0.808	0	0.216398	1.16183	0.199202	0.41	0	0.0610529	1.04323	0.72731	0.869	0	-0.0521197	-1.03679	0.755528	0.82	0	0.751213	0.793489
1552685_a_at	GRHL1	grainyhead-like 1 (Drosophila)	0.578791	1.4936	0.122993	0.338	0	-0.178974	-1.13208	0.630149	0.795	0	-0.0632608	-1.04482	0.864733	1	0	-0.511177	-1.42521	0.172159	0.599	0	0.256028	1.19419	0.510505	0.728	0	-0.430716	-1.3479	0.248849	0.468	0	-0.404059	-1.32323	0.300403	0.555	0	-2.35082	-5.10116	3.78e-08	5.1e-07	-1	8.25e-08	1.31e-06
1552689_at	CASKIN1	CASK interacting protein 1	0.0771775	1.05495	0.477795	0.708	0	-0.170434	-1.1254	0.120122	0.308	0	0.113948	1.08219	0.295882	0.983	0	-0.00910323	-1.00633	0.933125	0.984	0	0.0338987	1.02378	0.765185	0.888	0	0.0511831	1.03611	0.637386	0.797	0	-0.143591	-1.10465	0.208831	0.454	0	-0.417132	-1.33527	0.000291211	0.00114	0	0.000522904	0.00204912
1552694_at	SLC2A13	solute carrier family 2 (facilitated glucose transporter), member 13	0.880732	1.84131	0.00570683	0.0594	0	0.398284	1.31794	0.199053	0.414	0	0.157057	1.11501	0.610348	1	0	0.0689197	1.04893	0.822897	0.956	0	0.229181	1.17217	0.477564	0.704	0	0.117949	1.08519	0.701807	0.838	0	0.378524	1.30001	0.242589	0.493	0	-0.0834134	-1.05952	0.786497	0.844	0	0.142385	0.210363
1552695_a_at	SLC2A13	solute carrier family 2 (facilitated glucose transporter), member 13	1.1009	2.14489	0.00786333	0.0712	0	0.604561	1.52052	0.135755	0.331	0	0.278004	1.21252	0.489334	0.998	0	0.160033	1.11731	0.690224	0.915	0	-0.156651	-1.1147	0.709098	0.858	0	0.0720554	1.05121	0.857505	0.929	0	0.206257	1.15369	0.623438	0.807	0	-0.0964579	-1.06915	0.810074	0.862	0	0.114284	0.176007
1552696_at	NIPA1	non imprinted in Prader-Willi/Angelman syndrome 1	0.257613	1.1955	0.113214	0.323	0	-0.0196466	-1.01371	0.902782	0.953	0	0.0991824	1.07117	0.538128	0.999	0	0.0647158	1.04588	0.687615	0.913	0	0.249458	1.18876	0.141867	0.363	0	0.390034	1.31042	0.0180297	0.0974	0	0.155229	1.1136	0.357884	0.608	0	0.454728	1.37052	0.00625957	0.016	0	0.0620055	0.107104
1552701_a_at	CARD16	caspase recruitment domain family, member 16	0.0808152	1.05762	0.810741	0.914	0	0.253821	1.19236	0.452998	0.665	0	0.648948	1.56802	0.0583763	0.847	0	0.674766	1.59634	0.0493355	0.399	0	0.330878	1.25778	0.350255	0.597	0	0.63825	1.55644	0.0625173	0.206	0	1.94398	3.84767	8.38e-07	0.000147	1	2.97398	7.85701	2.85e-12	1.95e-10	1	1.18e-11	1.06e-09
1552703_s_at	NA	NA	-0.0187089	-1.01305	0.937944	0.974	0	0.124282	1.08996	0.605448	0.779	0	0.418913	1.33692	0.0853618	0.872	0	0.476108	1.39099	0.0514201	0.404	0	0.0642872	1.04557	0.798157	0.905	0	0.287946	1.2209	0.233759	0.452	0	1.43509	2.70398	3.96e-07	0.000109	1	1.97852	3.94089	2.58e-11	1.09e-09	1	1.45e-11	1.22e-09
1552711_a_at	CYB5D1	cytochrome b5 domain containing 1	-0.0376855	-1.02647	0.763081	0.889	0	-0.260996	-1.19831	0.0404061	0.162	0	-0.128488	-1.09315	0.306131	0.983	0	-0.120605	-1.08719	0.336495	0.737	0	-0.132888	-1.09649	0.31147	0.562	0	-0.110465	-1.07958	0.37838	0.597	0	-0.335087	-1.26145	0.0126567	0.0861	0	-0.732606	-1.66164	2.24e-07	2.34e-06	0	2.1e-05	0.00013676
1552712_a_at	NMNAT2	nicotinamide nucleotide adenylyltransferase 2	-0.47693	-1.39178	0.0986419	0.299	0	-0.345177	-1.27031	0.229312	0.45	0	-0.118752	-1.08579	0.677465	1	0	-0.122147	-1.08835	0.668798	0.906	0	-0.44649	-1.36272	0.13838	0.357	0	-0.163174	-1.11975	0.567916	0.748	0	-0.621906	-1.53891	0.0407881	0.177	0	-1.16478	-2.24199	0.000133105	0.000581	-1	0.00917632	0.0223348
1552716_at	SPEF2	sperm flagellar 2	-0.271029	-1.20667	0.224876	0.474	0	-0.19355	-1.14357	0.384577	0.607	0	0.00636748	1.00442	0.977103	1	0	0.0825911	1.05892	0.709855	0.921	0	-0.127433	-1.09235	0.583348	0.78	0	-0.210255	-1.15689	0.345184	0.567	0	0.196989	1.1463	0.397376	0.642	0	0.157177	1.1151	0.479627	0.583	0	0.448981	0.526435
1552718_at	DTD1	D-tyrosyl-tRNA deacylase 1	0.0896593	1.06412	0.716932	0.863	0	0.327082	1.25447	0.18909	0.402	0	0.272321	1.20775	0.273093	0.983	0	0.304567	1.23505	0.220909	0.644	0	0.326523	1.25399	0.209685	0.453	0	0.258368	1.19613	0.29817	0.521	0	-0.117444	-1.08481	0.64986	0.823	0	0.112422	1.08104	0.649499	0.733	0	0.661668	0.716479
1552719_at	CASC4	cancer susceptibility candidate 4	-0.470274	-1.38537	0.0749387	0.257	0	-0.345006	-1.27016	0.188528	0.401	0	-0.463755	-1.37913	0.0789478	0.867	0	-0.277149	-1.2118	0.289514	0.703	0	-0.283044	-1.21676	0.300875	0.553	0	-0.217749	-1.16292	0.404414	0.62	0	-0.406638	-1.32559	0.139166	0.361	0	-0.257848	-1.19569	0.324092	0.43	0	0.745107	0.788512
1552724_at	RHOXF1	Rhox homeobox family, member 1	0.144916	1.10567	0.338864	0.592	0	0.017789	1.01241	0.906166	0.955	0	0.00270356	1.00188	0.985706	1	0	0.285965	1.21923	0.0620778	0.429	0	-0.0235708	-1.01647	0.881286	0.947	0	0.0908478	1.065	0.547802	0.733	0	-0.152996	-1.11188	0.334333	0.587	0	-0.154215	-1.11282	0.309041	0.414	0	0.188253	0.263291
1552726_at	ADAMTS17	ADAM metallopeptidase with thrombospondin type 1 motif, 17	-0.559923	-1.47419	0.0385115	0.175	0	-0.550746	-1.46484	0.0416815	0.165	0	-0.394643	-1.31462	0.140901	0.931	0	-0.529451	-1.44338	0.0499239	0.401	0	-0.400333	-1.31981	0.152995	0.379	0	-0.421215	-1.33905	0.116529	0.297	0	-1.03541	-2.0497	0.000422552	0.00935	-1	-2.21845	-4.65394	1.61e-11	7.42e-10	-1	5.91e-09	1.44e-07
1552727_s_at	ADAMTS17	ADAM metallopeptidase with thrombospondin type 1 motif, 17	-0.538209	-1.45217	0.0411924	0.182	0	-0.528042	-1.44197	0.0450292	0.173	0	-0.591339	-1.50664	0.0254314	0.748	0	-0.455621	-1.37137	0.0823395	0.474	0	-0.582836	-1.49779	0.0347513	0.163	0	-0.401856	-1.32121	0.124347	0.309	0	-1.07689	-2.10948	0.000187558	0.00529	-1	-2.01594	-4.04443	1.4e-10	4.46e-09	-1	6.83e-08	1.11e-06
1552729_at	NA	NA	0.3253	1.25292	0.00789755	0.0713	0	-0.03858	-1.0271	0.745143	0.869	0	0.0877056	1.06268	0.460812	0.998	0	-0.0341856	-1.02398	0.773305	0.941	0	0.0374929	1.02633	0.762599	0.886	0	0.126292	1.09148	0.289488	0.511	0	-0.0612744	-1.04339	0.621776	0.806	0	-0.0992778	-1.07124	0.404138	0.51	0	0.0486914	0.0880148
1552733_at	KLHDC1	kelch domain containing 1	-0.150087	-1.10964	0.541559	0.757	0	-0.00327538	-1.00227	0.989353	0.995	0	0.00123671	1.00086	0.99598	1	0	0.0896016	1.06408	0.715238	0.922	0	-0.44066	-1.35723	0.0901244	0.279	0	-0.478064	-1.39287	0.0553702	0.191	0	-0.365384	-1.28822	0.158303	0.389	0	-0.540651	-1.45463	0.0309883	0.0626	0	0.0964191	0.153202
1552735_at	NA	NA	-0.613325	-1.52978	0.075994	0.26	0	-0.346545	-1.27151	0.311454	0.537	0	-0.39998	-1.31949	0.243415	0.978	0	-0.427088	-1.34452	0.213315	0.637	0	-0.317569	-1.24623	0.374629	0.62	0	-0.905643	-1.87338	0.009908	0.0678	0	-0.95792	-1.94251	0.00914279	0.0706	0	-1.95767	-3.88435	3.49e-07	3.41e-06	-1	6.73e-05	0.00036607
1552737_s_at	WWP2	WW domain containing E3 ubiquitin protein ligase 2	-0.199998	-1.1487	0.513142	0.735	0	-0.607409	-1.52352	0.0504522	0.185	0	0.0485415	1.03422	0.873664	1	0	-0.31724	-1.24594	0.300974	0.713	0	-0.609963	-1.52622	0.0600112	0.222	0	-0.960768	-1.94635	0.00252254	0.0298	0	-0.387042	-1.30771	0.228363	0.476	0	-0.311504	-1.241	0.309717	0.414	0	0.0602836	0.104677
1552738_a_at	ST7L	suppression of tumorigenicity 7 like	0.00812215	1.00565	0.982431	0.993	0	0.18088	1.13358	0.624202	0.792	0	0.156078	1.11425	0.67241	1	0	0.361918	1.28513	0.328512	0.731	0	0.30289	1.23361	0.433563	0.668	0	-0.486285	-1.40083	0.190721	0.399	0	0.0468218	1.03299	0.903391	0.959	0	-0.0303084	-1.02123	0.934509	0.955	0	0.613463	0.674302
1552739_s_at	ST7L	suppression of tumorigenicity 7 like	0.0705981	1.05015	0.649376	0.824	0	0.207754	1.15489	0.183981	0.396	0	-0.0244812	-1.01711	0.874631	1	0	-0.0497141	-1.03506	0.748747	0.933	0	0.0273307	1.01912	0.86625	0.94	0	0.0873727	1.06243	0.573859	0.752	0	-0.0516996	-1.03649	0.750113	0.882	0	-0.109174	-1.07861	0.482587	0.586	0	0.724429	0.770609
1552740_at	NA	NA	0.161527	1.11847	0.162305	0.395	0	-0.0550089	-1.03887	0.631546	0.796	0	0.0142099	1.0099	0.901319	1	0	-0.163635	-1.12011	0.156988	0.582	0	0.024167	1.01689	0.840214	0.927	0	-0.131371	-1.09533	0.254367	0.474	0	-0.190018	-1.14078	0.116825	0.327	0	-0.304157	-1.2347	0.00998725	0.024	0	0.0156843	0.0348015
1552742_at	KCNH8	potassium voltage-gated channel, subfamily H (eag-related), member 8	-0.040273	-1.02831	0.925457	0.968	0	0.276217	1.21102	0.521806	0.719	0	-0.485371	-1.39995	0.262136	0.983	0	-0.368057	-1.29061	0.394024	0.778	0	0.240736	1.1816	0.593261	0.786	0	0.0110597	1.0077	0.979501	0.989	0	-0.445897	-1.36216	0.323998	0.577	0	-1.01862	-2.02598	0.0208573	0.0449	-1	0.13696	0.203845
1552754_a_at	CADM2	cell adhesion molecule 2	-0.0718711	-1.05108	0.856118	0.936	0	0.304965	1.23539	0.442801	0.657	0	-0.115559	-1.08339	0.770693	1	0	0.123893	1.08967	0.754683	0.935	0	-0.144025	-1.10498	0.728371	0.868	0	0.0509473	1.03594	0.897721	0.951	0	-0.868393	-1.82563	0.0397981	0.174	0	-1.50236	-2.83306	0.00034744	0.00133	-1	0.00165318	0.00536463
1552755_at	C9orf66	chromosome 9 open reading frame 66	-0.0763674	-1.05436	0.638126	0.817	0	-0.056556	-1.03998	0.727492	0.858	0	0.0512333	1.03615	0.752231	1	0	-0.064304	-1.04558	0.692002	0.915	0	-0.0638694	-1.04527	0.706732	0.858	0	0.0303898	1.02129	0.851413	0.926	0	0.136715	1.0994	0.421646	0.662	0	0.603916	1.51984	0.000431959	0.0016	0	0.0053458	0.0142492
1552760_at	HDAC9	histone deacetylase 9	-0.0974607	-1.06989	0.473172	0.704	0	0.0940091	1.06733	0.488917	0.694	0	0.199628	1.1484	0.144636	0.934	0	0.129524	1.09393	0.34127	0.741	0	-0.0925367	-1.06624	0.514721	0.731	0	-0.0613098	-1.04341	0.651359	0.806	0	0.17024	1.12525	0.232774	0.481	0	-0.0431645	-1.03037	0.75027	0.816	0	0.280815	0.362701
1552767_a_at	HS6ST2	heparan sulfate 6-O-sulfotransferase 2	0.09929	1.07125	0.643981	0.82	0	0.0427987	1.03011	0.841982	0.922	0	-0.122275	-1.08845	0.569462	1	0	0.020788	1.01451	0.92285	0.982	0	0.0275642	1.01929	0.902279	0.958	0	0.260634	1.19801	0.227661	0.444	0	-0.240214	-1.18117	0.287013	0.541	0	-0.55312	-1.46726	0.0122351	0.0285	0	0.0515156	0.092078
1552774_a_at	SLC25A27	solute carrier family 25, member 27	-0.269137	-1.20509	0.412995	0.656	0	-0.419231	-1.33721	0.204148	0.42	0	-0.0799381	-1.05697	0.807378	1	0	-0.276212	-1.21101	0.400897	0.782	0	-0.760205	-1.69373	0.0299121	0.149	0	-0.869328	-1.82681	0.0100435	0.0684	0	-0.458967	-1.37456	0.184058	0.422	0	-1.92155	-3.7883	2.24e-07	2.34e-06	-1	1.87e-05	0.000123891
1552777_a_at	RAET1E	retinoic acid early transcript 1E	0.0491402	1.03465	0.921379	0.966	0	-1.06937	-2.09852	0.0352342	0.15	0	0.17502	1.12898	0.72533	1	0	-0.496204	-1.4105	0.321056	0.725	0	-0.534187	-1.44813	0.307172	0.558	0	-0.802252	-1.74382	0.111115	0.289	0	-0.417443	-1.33556	0.424036	0.664	0	-2.21161	-4.63192	3.92e-05	0.000202	-1	0.000884377	0.00318926
1552779_a_at	SLC44A5	solute carrier family 44, member 5	-0.422803	-1.34053	0.00540417	0.0577	0	-0.548313	-1.46237	0.000414872	0.0119	0	-0.294495	-1.22646	0.0486382	0.837	0	-0.467689	-1.38289	0.002251	0.111	0	-0.475459	-1.39036	0.00291964	0.0382	0	-0.506554	-1.42065	0.001014	0.0169	0	-0.488495	-1.40298	0.00227822	0.0293	0	-0.549334	-1.46341	0.000405719	0.00152	0	0.00695053	0.0177172
1552782_at	SLC44A5	solute carrier family 44, member 5	-0.896724	-1.86183	0.00205054	0.0339	0	-1.10912	-2.15715	0.00018722	0.00791	-1	-0.699175	-1.62358	0.0145789	0.662	0	-1.14302	-2.20843	0.00012492	0.0363	-1	-0.814932	-1.75922	0.00681674	0.0628	0	-1.04166	-2.05859	0.000411708	0.00979	-1	-1.21143	-2.31567	0.000103852	0.00356	-1	-1.14684	-2.21428	0.000119319	0.000527	-1	0.00105936	0.00370807
1552785_at	ZNF781	zinc finger protein 781	-0.63183	-1.54953	0.0577419	0.221	0	-0.453114	-1.36899	0.170239	0.378	0	-0.111636	-1.08045	0.733435	1	0	-0.542289	-1.45628	0.101942	0.508	0	-0.934014	-1.91058	0.00824937	0.0701	0	-0.983812	-1.97768	0.0038307	0.0382	0	-0.555689	-1.46987	0.108881	0.314	0	-0.553019	-1.46715	0.095496	0.159	0	0.0833473	0.13604
1552787_at	HELB	helicase (DNA) B	0.231635	1.17417	0.658961	0.829	0	0.797926	1.7386	0.131986	0.325	0	-0.186641	-1.13811	0.722046	1	0	0.157351	1.11524	0.764216	0.938	0	0.633243	1.55105	0.251001	0.5	0	0.561823	1.47613	0.286429	0.508	0	1.42231	2.68015	0.0117171	0.0823	0	2.39009	5.24188	2.62e-05	0.000143	1	0.000468908	0.00186951
1552788_a_at	HELB	helicase (DNA) B	0.129964	1.09427	0.631886	0.813	0	0.0685075	1.04863	0.800486	0.899	0	-0.0201313	-1.01405	0.940786	1	0	0.0333657	1.0234	0.90202	0.976	0	0.111232	1.08015	0.694919	0.85	0	0.191539	1.14198	0.480682	0.683	0	0.867303	1.82425	0.00325112	0.0368	0	1.17095	2.2516	5.95e-05	0.000289	1	0.000356279	0.00148399
1552789_at	SEC62	SEC62 homolog (S. cerevisiae)	0.32502	1.25268	0.0381555	0.174	0	0.277307	1.21193	0.0754189	0.234	0	0.132936	1.09652	0.388924	0.991	0	0.153698	1.11242	0.319721	0.724	0	0.194319	1.14418	0.229958	0.476	0	0.0266718	1.01866	0.862327	0.932	0	-0.0488878	-1.03447	0.761247	0.889	0	-0.437646	-1.35439	0.005949	0.0154	0	0.00103562	0.00363529
1552790_a_at	SEC62	SEC62 homolog (S. cerevisiae)	-0.0553939	-1.03914	0.641702	0.819	0	-0.0397729	-1.02795	0.738186	0.865	0	0.0242214	1.01693	0.838648	1	0	-0.0978175	-1.07015	0.412204	0.789	0	-0.0611151	-1.04327	0.623545	0.806	0	-0.276038	-1.21087	0.0233234	0.114	0	-0.279665	-1.21391	0.0277915	0.14	0	-0.693621	-1.61734	2.51e-07	2.58e-06	0	4.83e-06	3.9e-05
1552792_at	SOCS4	suppressor of cytokine signaling 4	0.868096	1.82525	0.00168018	0.0307	0	0.43611	1.35295	0.102953	0.281	0	0.290287	1.22288	0.274578	0.983	0	-0.156065	-1.11424	0.555447	0.861	0	0.66746	1.58827	0.0184951	0.113	0	0.380711	1.30198	0.15343	0.351	0	0.19154	1.14198	0.48923	0.715	0	0.124557	1.09017	0.637752	0.723	0	0.0150081	0.0335373
1552794_a_at	ZNF547	zinc finger protein 547	0.0665241	1.04719	0.844613	0.931	0	0.0846767	1.06045	0.803011	0.901	0	0.334135	1.26062	0.326887	0.983	0	0.205099	1.15277	0.546245	0.857	0	-0.261147	-1.19843	0.462917	0.693	0	0.0161714	1.01127	0.961993	0.981	0	-0.192925	-1.14308	0.587214	0.784	0	-0.274763	-1.2098	0.419488	0.525	0	0.736782	0.781204
1552797_s_at	PROM2	prominin 2	-0.0837916	-1.0598	0.369854	0.62	0	-0.0763596	-1.05435	0.413527	0.632	0	-0.0362964	-1.02548	0.696848	1	0	-0.0784553	-1.05589	0.400905	0.782	0	-0.149278	-1.10901	0.129168	0.344	0	-0.0503328	-1.0355	0.589266	0.763	0	-0.279691	-1.21393	0.00552726	0.0517	0	-0.657498	-1.57734	2.31e-09	4.71e-08	0	1.07e-07	1.62e-06
1552798_a_at	TLR4	toll-like receptor 4	0.766332	1.70094	0.0658299	0.239	0	0.507181	1.42127	0.219532	0.439	0	0.451098	1.36708	0.274162	0.983	0	0.667881	1.58874	0.10762	0.516	0	0.903436	1.87052	0.0388797	0.174	0	0.716235	1.64289	0.0849711	0.247	0	1.50727	2.84271	0.000838925	0.0151	1	2.45164	5.47036	1.46e-07	1.61e-06	1	3.14e-05	0.000192215
1552803_a_at	STMN1	stathmin 1	-0.46882	-1.38398	0.172155	0.409	0	-0.251198	-1.1902	0.461803	0.672	0	0.439875	1.35649	0.199744	0.964	0	0.904529	1.87193	0.00993604	0.216	0	-0.532078	-1.44601	0.13901	0.358	0	-0.281917	-1.21581	0.409168	0.624	0	0.695465	1.61941	0.0547548	0.212	0	1.06643	2.09425	0.0026422	0.00764	1	3.05e-05	0.000187417
1552807_a_at	SIGLEC10	sialic acid binding Ig-like lectin 10	0.98369	1.97752	0.0593597	0.225	0	0.800454	1.74165	0.122972	0.312	0	0.39965	1.31919	0.43761	0.997	0	0.428952	1.34625	0.404952	0.785	0	1.36233	2.57101	0.0135704	0.0939	0	1.30937	2.47834	0.0131188	0.0805	0	1.48183	2.79302	0.00753516	0.0626	0	3.54901	11.7047	4.1e-09	7.7e-08	1	9.05e-07	9.72e-06
1552829_at	NA	NA	0.372358	1.29447	0.304157	0.559	0	1.0938	2.13436	0.00351706	0.0394	1	0.166132	1.12205	0.645382	1	0	0.710732	1.63663	0.0526531	0.407	0	0.472463	1.38748	0.213519	0.457	0	0.751215	1.68321	0.0409312	0.159	0	0.310587	1.24021	0.411681	0.654	0	0.586875	1.50199	0.107729	0.176	0	0.13674	0.203637
1552862_at	RUSC1-AS1	RUSC1 antisense RNA 1	-0.694522	-1.61835	4.59e-06	0.00177	0	-0.582086	-1.49701	8.13e-05	0.00496	0	-0.305544	-1.23588	0.0297431	0.777	0	-0.321317	-1.24947	0.022562	0.302	0	-0.567848	-1.48231	0.000210149	0.00848	0	-0.604655	-1.52062	4.64e-05	0.00258	0	-0.520203	-1.43416	0.000610477	0.0122	0	-0.624034	-1.54118	2.84e-05	0.000153	0	5.96e-05	0.000330836
1552867_at	NA	NA	-0.451242	-1.36722	0.082849	0.272	0	-0.338242	-1.26422	0.190992	0.404	0	0.106737	1.07679	0.677785	1	0	-0.0423078	-1.02976	0.869105	0.97	0	-0.438872	-1.35554	0.106135	0.306	0	-0.273543	-1.20877	0.289011	0.511	0	-0.39185	-1.31207	0.148162	0.375	0	-0.380731	-1.302	0.141843	0.221	0	0.29843	0.380515
1552870_s_at	AXDND1	axonemal dynein light chain domain containing 1	-0.0117901	-1.00821	0.945582	0.977	0	0.114242	1.08241	0.509185	0.709	0	-0.0114437	-1.00796	0.947178	1	0	0.115537	1.08338	0.504414	0.837	0	0.0888311	1.06351	0.623273	0.806	0	0.15618	1.11433	0.367629	0.587	0	0.0518804	1.03662	0.774043	0.895	0	0.114242	1.08241	0.509185	0.61	0	0.978382	0.98214
1552880_at	SEC16B	SEC16 homolog B (S. cerevisiae)	0.067865	1.04816	0.765685	0.89	0	-0.213633	-1.1596	0.349852	0.575	0	0.258675	1.19638	0.258497	0.983	0	0.46471	1.38004	0.0449493	0.383	0	-0.11509	-1.08304	0.629129	0.809	0	-0.202402	-1.15061	0.375576	0.595	0	0.18096	1.13364	0.448326	0.683	0	-0.211606	-1.15798	0.354409	0.46	0	0.0685794	0.116162
1552882_a_at	AMER1	APC membrane recruitment protein 1	0.210493	1.15708	0.235506	0.485	0	0.115269	1.08318	0.514088	0.713	0	0.247408	1.18707	0.16421	0.952	0	0.0656072	1.04653	0.710007	0.921	0	0.24952	1.18881	0.179514	0.414	0	-0.115595	-1.08342	0.512904	0.707	0	0.168098	1.12358	0.363765	0.613	0	-0.262614	-1.19965	0.140224	0.219	0	0.110293	0.171005
1552908_at	GCSAML	germinal center-associated, signaling and motility-like	0.0754841	1.05371	0.905103	0.96	0	0.727366	1.65561	0.253376	0.477	0	-0.0198918	-1.01388	0.974936	1	0	-0.436783	-1.35358	0.491182	0.831	0	0.286645	1.2198	0.665343	0.832	0	-0.523062	-1.437	0.410129	0.625	0	0.263381	1.20029	0.691003	0.847	0	-0.567289	-1.48174	0.371944	0.478	0	0.599115	0.66167
1552921_a_at	FIGNL1	fidgetin-like 1	-0.190967	-1.14153	0.41724	0.66	0	-0.262806	-1.19981	0.265497	0.49	0	-0.280314	-1.21446	0.235315	0.975	0	-0.238081	-1.17942	0.312626	0.72	0	-0.0370165	-1.02599	0.880149	0.947	0	-0.324718	-1.25242	0.170105	0.373	0	-0.158792	-1.11635	0.518489	0.737	0	0.189608	1.14045	0.420544	0.526	0	0.512691	0.585081
1552924_a_at	PITPNM2	phosphatidylinositol transfer protein, membrane-associated 2	0.142248	1.10362	0.465758	0.699	0	0.308077	1.23806	0.1173	0.304	0	0.10771	1.07752	0.58036	1	0	-0.101025	-1.07254	0.60402	0.88	0	0.554829	1.46899	0.00822985	0.07	0	0.312672	1.24201	0.112048	0.29	0	0.199414	1.14823	0.32912	0.582	0	-0.140116	-1.10199	0.47244	0.576	0	0.0409157	0.0762901
1552930_at	MMEL1	membrane metallo-endopeptidase-like 1	-0.29192	-1.22427	0.0288525	0.148	0	-0.222001	-1.16635	0.0935825	0.266	0	-0.0589906	-1.04174	0.652142	1	0	-0.0332767	-1.02333	0.79915	0.948	0	-0.122911	-1.08893	0.370412	0.616	0	-0.184443	-1.13638	0.161972	0.362	0	0.0847455	1.0605	0.536096	0.749	0	0.153389	1.11218	0.243567	0.341	0	0.0431026	0.0796467
1552931_a_at	PDE8A	phosphodiesterase 8A	0.470021	1.38513	0.0661924	0.24	0	-0.0156985	-1.01094	0.950331	0.977	0	0.128023	1.09279	0.611863	1	0	-0.167526	-1.12313	0.507045	0.839	0	0.220909	1.16547	0.403401	0.644	0	-0.179	-1.1321	0.478515	0.681	0	0.240808	1.18165	0.362666	0.612	0	0.189924	1.1407	0.452213	0.557	0	0.295246	0.37745
1552937_s_at	ATRIP	ATR interacting protein	-0.116564	-1.08415	0.640401	0.818	0	-0.389033	-1.30952	0.122573	0.311	0	0.037694	1.02647	0.879824	1	0	0.0775285	1.05521	0.7559	0.935	0	0.113687	1.08199	0.663054	0.831	0	0.28742	1.22046	0.251696	0.471	0	0.200771	1.14931	0.442443	0.679	0	0.218521	1.16354	0.382328	0.488	0	0.317178	0.399293
1552969_a_at	ZMYM6	zinc finger, MYM-type 6	0.322987	1.25092	0.031354	0.156	0	0.244676	1.18483	0.100001	0.276	0	0.153035	1.11191	0.300051	0.983	0	0.0979325	1.07024	0.506017	0.838	0	0.0469439	1.03307	0.760139	0.885	0	0.0247999	1.01734	0.866013	0.934	0	0.207927	1.15503	0.179602	0.417	0	0.214576	1.16036	0.148046	0.229	0	0.406365	0.486344
1552977_a_at	CNPY3	canopy 3 homolog (zebrafish)	0.167064	1.12277	0.609251	0.8	0	-0.0337918	-1.0237	0.917563	0.96	0	0.302088	1.23293	0.356613	0.988	0	0.270539	1.20626	0.408702	0.787	0	0.304698	1.23516	0.373843	0.619	0	0.0213119	1.01488	0.947951	0.975	0	0.759708	1.69315	0.0293831	0.145	0	1.11112	2.16014	0.00117319	0.00379	1	0.0239755	0.0493527
1552978_a_at	SCAMP1	secretory carrier membrane protein 1	0.5328	1.44673	0.0548421	0.215	0	-0.165471	-1.12153	0.545006	0.737	0	0.0385992	1.02712	0.887549	1	0	0.0920017	1.06585	0.736189	0.93	0	-0.0101365	-1.00705	0.971673	0.988	0	-0.415133	-1.33342	0.13216	0.321	0	0.314882	1.24391	0.272552	0.526	0	-0.159336	-1.11677	0.559967	0.656	0	0.094886	0.151205
1552980_at	HAS3	hyaluronan synthase 3	0.0145379	1.01013	0.873268	0.945	0	-0.023036	-1.0161	0.800495	0.899	0	0.0829495	1.05918	0.364464	0.989	0	0.0355664	1.02496	0.696527	0.917	0	-0.0191308	-1.01335	0.84094	0.928	0	0.045254	1.03186	0.619868	0.785	0	0.0619605	1.04388	0.516406	0.735	0	0.0153376	1.01069	0.866362	0.905	0	0.973146	0.977834
1552986_at	LOC142937	uncharacterized protein BC008131	-0.302592	-1.23336	0.209514	0.456	0	-0.47813	-1.39294	0.0496766	0.183	0	-0.48302	-1.39767	0.047465	0.835	0	-0.460915	-1.37641	0.0581831	0.42	0	0.0304375	1.02132	0.903262	0.958	0	-0.523839	-1.43778	0.0320965	0.138	0	-0.462711	-1.37813	0.0686664	0.242	0	-0.58946	-1.50468	0.0164374	0.0367	0	0.12475	0.189066
1552999_a_at	WFDC10B	WAP four-disulfide core domain 10B	-0.585323	-1.50038	0.0122693	0.091	0	-0.736356	-1.66596	0.00191752	0.0281	0	-0.582721	-1.49767	0.0126396	0.631	0	-0.82912	-1.7766	0.000547116	0.0624	0	-0.578793	-1.4936	0.0175656	0.11	0	-0.694923	-1.6188	0.00326916	0.0348	0	-0.634411	-1.5523	0.00959075	0.0727	0	-0.913235	-1.88326	0.00016465	0.000695	0	0.0112002	0.0263703
1553007_a_at	TENM1	teneurin transmembrane protein 1	-0.419616	-1.33757	0.195766	0.439	0	0.0464113	1.03269	0.885383	0.945	0	-0.177414	-1.13085	0.582089	1	0	0.225827	1.16945	0.48397	0.827	0	-0.00267701	-1.00186	0.993656	0.997	0	-0.13779	-1.10022	0.668904	0.817	0	-0.249578	-1.18886	0.459626	0.692	0	-0.699331	-1.62375	0.0332872	0.0664	0	0.251617	0.33258
1553025_at	GPR126	G protein-coupled receptor 126	0.312511	1.24187	0.16681	0.402	0	-0.070817	-1.05031	0.752129	0.873	0	-0.0175825	-1.01226	0.937472	1	0	-0.0944302	-1.06764	0.673756	0.908	0	-0.0251078	-1.01756	0.9147	0.963	0	-0.259508	-1.19707	0.249707	0.469	0	-0.0154396	-1.01076	0.947482	0.978	0	-0.46337	-1.37876	0.0423878	0.0812	0	0.15575	0.225928
1553030_a_at	SUOX	sulfite oxidase	-0.543085	-1.45708	0.0484005	0.2	0	-0.334547	-1.26098	0.219077	0.438	0	-0.216461	-1.16188	0.4247	0.996	0	-0.103266	-1.0742	0.702703	0.92	0	-0.153659	-1.11239	0.58735	0.782	0	-0.686268	-1.60912	0.0135285	0.0818	0	-0.366758	-1.28945	0.197943	0.439	0	-0.105952	-1.0762	0.695364	0.771	0	0.263756	0.344899
1553031_at	GPR115	G protein-coupled receptor 115	0.742162	1.67268	0.15359	0.384	0	-0.0299131	-1.02095	0.953718	0.979	0	0.389045	1.30953	0.451482	0.998	0	-0.133263	-1.09677	0.796029	0.947	0	0.154509	1.11304	0.774458	0.892	0	-0.180979	-1.13365	0.725621	0.854	0	-0.0549036	-1.03879	0.918872	0.966	0	-2.4188	-5.34727	1.63e-05	9.39e-05	-1	4.9e-05	0.00027934
1553034_at	SDCCAG8	serologically defined colon cancer antigen 8	-0.460829	-1.37633	0.0446913	0.191	0	-0.828826	-1.77624	0.000501107	0.0131	0	0.240909	1.18174	0.287678	0.983	0	-0.103947	-1.07471	0.645055	0.897	0	-0.740082	-1.67027	0.00258659	0.0354	0	-0.736039	-1.6656	0.00178335	0.0239	0	0.266314	1.20273	0.261356	0.514	0	-0.277586	-1.21216	0.221293	0.317	0	1.19e-05	8.43e-05
1553036_at	GPR111	G protein-coupled receptor 111	-0.282524	-1.21632	0.476457	0.707	0	-1.01604	-2.02236	0.0125743	0.0817	0	-0.916857	-1.888	0.023618	0.738	0	-1.61004	-3.05259	0.00014041	0.0379	-1	-0.540706	-1.45468	0.194919	0.434	0	-1.17367	-2.25585	0.00426967	0.0408	-1	-1.32304	-2.50192	0.00219146	0.0285	-1	-1.71845	-3.29082	5.56e-05	0.000273	-1	0.000521975	0.00204621
1553042_a_at	NFKBID	nuclear factor of kappa light polypeptide gene enhancer in B-cells inhibitor, delta	-0.035262	-1.02474	0.899701	0.957	0	0.237327	1.17881	0.397745	0.619	0	-0.151425	-1.11067	0.588796	1	0	-0.0098116	-1.00682	0.972022	0.994	0	0.168882	1.12419	0.564355	0.767	0	0.194114	1.14402	0.488684	0.689	0	0.290415	1.22299	0.322994	0.576	0	1.05154	2.07274	0.000385034	0.00145	1	0.00912305	0.0222311
1553043_a_at	CD300LF	CD300 molecule-like family member f	0.987225	1.98237	0.151228	0.38	0	1.07674	2.10926	0.118132	0.305	0	0.414323	1.33267	0.543916	1	0	0.14756	1.10769	0.828632	0.958	0	2.20116	4.59849	0.00299901	0.0388	1	1.65591	3.15121	0.0178297	0.0969	0	1.77339	3.41857	0.015384	0.0965	0	4.45954	22.0017	1.69e-08	2.55e-07	1	1.02e-06	1.08e-05
1553048_a_at	PIP4K2B	phosphatidylinositol-5-phosphate 4-kinase, type II, beta	0.0109882	1.00765	0.945198	0.977	0	-0.287005	-1.2201	0.0766539	0.236	0	-0.102609	-1.07371	0.521704	0.999	0	-0.018599	-1.01298	0.907381	0.978	0	-0.123535	-1.0894	0.461029	0.691	0	-0.145827	-1.10636	0.363404	0.584	0	-0.126316	-1.0915	0.451051	0.685	0	-0.367698	-1.29029	0.0245343	0.0515	0	0.319598	0.401748
1553055_a_at	SLFN5	schlafen family member 5	0.265263	1.20185	0.497709	0.724	0	0.735815	1.66534	0.0634505	0.211	0	0.362283	1.28546	0.355233	0.988	0	0.15913	1.11661	0.683772	0.912	0	0.841556	1.79198	0.0429911	0.183	0	0.851655	1.80457	0.0325673	0.139	0	1.60701	3.04619	0.000216424	0.00583	1	2.36461	5.15014	1.07e-07	1.23e-06	1	2.53e-06	2.28e-05
1553057_at	SERPINB12	serpin peptidase inhibitor, clade B (ovalbumin), member 12	-0.264231	-1.201	0.667261	0.834	0	-0.995195	-1.99335	0.109142	0.291	0	-0.0570537	-1.04034	0.925983	1	0	-1.2639	-2.40144	0.0433003	0.381	0	-1.05122	-2.07228	0.105721	0.305	0	-1.20021	-2.29773	0.0545656	0.19	0	-0.704202	-1.62924	0.275427	0.529	0	-2.77775	-6.85782	2.95e-05	0.000158	-1	0.00215595	0.00669536
1553062_at	MOGAT1	monoacylglycerol O-acyltransferase 1	-0.321258	-1.24942	0.204099	0.449	0	-0.0591707	-1.04187	0.813792	0.907	0	-0.242755	-1.18325	0.33576	0.986	0	-0.0591707	-1.04187	0.813792	0.953	0	-0.0370902	-1.02604	0.887715	0.951	0	-0.0474679	-1.03345	0.850117	0.925	0	-0.425538	-1.34307	0.109236	0.315	0	-0.0591707	-1.04187	0.813792	0.865	0	0.755433	0.796988
1553067_a_at	GNRHR2	gonadotropin-releasing hormone (type 2) receptor 2	0.772002	1.70764	0.019267	0.117	0	0.403003	1.32226	0.213688	0.432	0	0.228329	1.17148	0.47906	0.998	0	-0.189987	-1.14075	0.55562	0.861	0	0.566129	1.48055	0.0966673	0.29	0	0.269783	1.20563	0.403387	0.619	0	0.0354613	1.02488	0.916104	0.964	0	-0.698247	-1.62253	0.0335108	0.0668	0	0.00424151	0.0117909
1553072_at	BNIPL	BCL2/adenovirus E1B 19kD interacting protein like	0.521183	1.43513	0.260097	0.513	0	0.00505635	1.00351	0.991233	0.996	0	0.79619	1.73651	0.0876838	0.878	0	-0.231243	-1.17385	0.615713	0.885	0	-0.145822	-1.10636	0.76199	0.886	0	-0.183581	-1.1357	0.690154	0.831	0	-0.0344883	-1.02419	0.942873	0.975	0	-2.02605	-4.07288	4.49e-05	0.000227	-1	6.51e-05	0.000355508
1553077_at	SDR9C7	short chain dehydrogenase/reductase family 9C, member 7	0.384446	1.30536	0.527318	0.745	0	-0.71643	-1.64311	0.240862	0.462	0	0.383905	1.30487	0.527897	0.999	0	-0.743891	-1.67469	0.223523	0.646	0	-0.0831035	-1.05929	0.895875	0.955	0	-0.750094	-1.6819	0.219737	0.434	0	-0.295601	-1.2274	0.641853	0.818	0	-3.12993	-8.7539	3.09e-06	2.24e-05	-1	3.38e-05	0.000204254
1553081_at	WFDC12	WAP four-disulfide core domain 12	-0.72553	-1.65351	0.106453	0.312	0	-0.99515	-1.99329	0.0283472	0.133	0	-0.52547	-1.4394	0.239745	0.976	0	-0.870285	-1.82802	0.0540008	0.409	0	-0.616205	-1.53284	0.188123	0.425	0	-0.967349	-1.95524	0.0328718	0.14	0	-0.395077	-1.31501	0.39662	0.641	0	-1.29213	-2.44889	0.00499537	0.0132	-1	0.192727	0.2683
1553089_a_at	WFDC2	WAP four-disulfide core domain 2	0.0392596	1.02759	0.915592	0.964	0	0.459043	1.37463	0.218332	0.438	0	0.166691	1.12248	0.652978	1	0	-0.142462	-1.10379	0.700708	0.919	0	0.523665	1.4376	0.179908	0.415	0	0.221178	1.16568	0.551047	0.736	0	-0.186529	-1.13802	0.630495	0.811	0	-0.209385	-1.15619	0.572417	0.667	0	0.533457	0.603516
1553096_s_at	BCL2L11	BCL2-like 11 (apoptosis facilitator)	0.202572	1.15075	0.432554	0.673	0	0.0858334	1.0613	0.738912	0.865	0	0.0476703	1.03359	0.853096	1	0	0.0244154	1.01707	0.924435	0.983	0	0.227915	1.17114	0.398691	0.64	0	0.212377	1.1586	0.410738	0.626	0	0.479712	1.39446	0.0788218	0.262	0	1.55295	2.93417	1.17e-07	1.33e-06	1	5.6e-06	4.43e-05
1553099_at	TIGD1	tigger transposable element derived 1	-0.151034	-1.11036	0.636451	0.816	0	-0.817645	-1.76253	0.0127379	0.0823	0	0.00968405	1.00674	0.975798	1	0	-0.476434	-1.3913	0.139402	0.561	0	-0.122333	-1.08849	0.714202	0.861	0	-0.112347	-1.08099	0.725025	0.853	0	-0.266429	-1.20283	0.42614	0.666	0	-0.527917	-1.44185	0.102223	0.169	0	0.2144	0.292182
1553101_a_at	ALKBH5	alkB, alkylation repair homolog 5 (E. coli)	0.473075	1.38806	0.24427	0.495	0	0.361755	1.28499	0.372064	0.596	0	0.353424	1.27759	0.383102	0.99	0	0.201174	1.14963	0.618764	0.886	0	0.290062	1.22269	0.493122	0.716	0	-0.202807	-1.15094	0.615926	0.782	0	0.426201	1.34369	0.31509	0.569	0	-0.0186636	-1.01302	0.963139	0.975	0	0.773766	0.812074
1553102_a_at	CCDC69	coiled-coil domain containing 69	-0.321605	-1.24972	0.194781	0.438	0	-0.0944291	-1.06764	0.70149	0.842	0	-0.274267	-1.20938	0.267877	0.983	0	-0.0368513	-1.02587	0.881024	0.972	0	-0.0302892	-1.02122	0.906358	0.96	0	-0.263375	-1.20028	0.287142	0.508	0	0.120291	1.08695	0.640679	0.818	0	1.19851	2.29503	8.72e-06	5.45e-05	1	8.35e-06	6.24e-05
1553103_at	NFX1	nuclear transcription factor, X-box binding 1	-0.0548296	-1.03874	0.754355	0.885	0	-0.177685	-1.13107	0.312565	0.538	0	-0.0299164	-1.02095	0.864397	1	0	-0.051113	-1.03606	0.770509	0.94	0	-0.0732679	-1.0521	0.689382	0.847	0	0.0862718	1.06162	0.622705	0.787	0	-0.127072	-1.09207	0.488797	0.715	0	-0.389954	-1.31035	0.0292968	0.0598	0	0.394723	0.475141
1553105_s_at	DSG2	desmoglein 2	0.484284	1.39889	0.191575	0.434	0	0.145438	1.10607	0.692908	0.837	0	0.18546	1.13718	0.614705	1	0	-0.00813724	-1.00566	0.98236	0.996	0	0.0237964	1.01663	0.950702	0.979	0	-0.245158	-1.18522	0.506153	0.702	0	-0.569584	-1.4841	0.142718	0.367	0	-0.490379	-1.40481	0.186129	0.275	0	0.212371	0.289926
1553106_at	C5orf24	chromosome 5 open reading frame 24	1.03612	2.05071	0.00497907	0.0549	0	0.758216	1.6914	0.036778	0.154	0	0.15148	1.11071	0.670778	1	0	-0.0352661	-1.02475	0.921108	0.982	0	0.632295	1.55003	0.09359	0.285	0	0.224528	1.1684	0.529046	0.719	0	-0.344634	-1.26983	0.356542	0.607	0	-0.378315	-1.29982	0.290422	0.394	0	0.00370207	0.010528
1553107_s_at	C5orf24	chromosome 5 open reading frame 24	-0.111522	-1.08037	0.545358	0.759	0	-0.224574	-1.16843	0.225594	0.446	0	-0.386055	-1.30682	0.0396441	0.802	0	-0.531351	-1.44528	0.00532272	0.166	0	-0.0797622	-1.05684	0.678933	0.841	0	0.00661722	1.0046	0.97133	0.985	0	-0.50451	-1.41864	0.0109286	0.0786	0	-0.626391	-1.5437	0.00117805	0.0038	0	0.00456608	0.0125116
1553111_a_at	KBTBD6	kelch repeat and BTB (POZ) domain containing 6	0.790828	1.73007	0.0378252	0.173	0	0.49015	1.40459	0.192793	0.407	0	0.228212	1.17138	0.541881	0.999	0	0.160312	1.11753	0.668036	0.906	0	0.591192	1.50649	0.134049	0.351	0	0.272319	1.20775	0.467011	0.672	0	0.0778768	1.05546	0.842009	0.93	0	-0.31564	-1.24456	0.399576	0.505	0	0.207808	0.284897
1553112_s_at	CDK8	cyclin-dependent kinase 8	0.77291	1.70871	0.0196902	0.119	0	0.0618329	1.04379	0.848406	0.926	0	0.249439	1.18874	0.441761	0.998	0	-0.17048	-1.12543	0.598565	0.879	0	0.318476	1.24701	0.348305	0.596	0	-0.102854	-1.0739	0.750578	0.868	0	0.214439	1.16025	0.52683	0.742	0	0.0880385	1.06292	0.785529	0.843	0	0.235465	0.315238
1553113_s_at	CDK8	cyclin-dependent kinase 8	0.118612	1.08569	0.181874	0.422	0	0.00857342	1.00596	0.922518	0.963	0	-0.0722411	-1.05135	0.413842	0.994	0	0.0684925	1.04862	0.438351	0.801	0	0.0575042	1.04066	0.533461	0.745	0	0.0240347	1.0168	0.785171	0.889	0	-0.190766	-1.14137	0.0421992	0.181	0	0.0216204	1.0151	0.806285	0.859	0	0.119294	0.182176
1553114_a_at	PTK6	protein tyrosine kinase 6	-0.119733	-1.08653	0.611945	0.802	0	-0.445365	-1.36166	0.0628678	0.21	0	-0.174855	-1.12885	0.459368	0.998	0	-0.318113	-1.2467	0.180695	0.609	0	-0.338759	-1.26467	0.172997	0.406	0	-0.337077	-1.26319	0.156469	0.355	0	-0.574476	-1.48914	0.0228161	0.124	0	-1.70161	-3.25265	1.27e-09	2.81e-08	-1	2.22e-07	3.01e-06
1553117_a_at	STK38	serine/threonine kinase 38	0.140261	1.1021	0.542235	0.757	0	-0.0421772	-1.02967	0.854377	0.929	0	0.12614	1.09137	0.583518	1	0	0.230841	1.17352	0.317214	0.723	0	-0.0502123	-1.03542	0.834512	0.924	0	-0.436437	-1.35326	0.0614852	0.203	0	0.246595	1.1864	0.307043	0.561	0	0.619193	1.53602	0.00896496	0.0218	0	0.0123819	0.0286036
1553118_at	THEM4	thioesterase superfamily member 4	-0.16837	-1.12379	0.534272	0.751	0	-0.329354	-1.25645	0.226316	0.446	0	-0.248387	-1.18788	0.36018	0.988	0	-0.232239	-1.17466	0.392035	0.776	0	0.0586189	1.04147	0.835843	0.924	0	-0.246953	-1.1867	0.36294	0.584	0	0.0448576	1.03158	0.873999	0.946	0	0.819248	1.76449	0.00355178	0.00987	0	0.00711953	0.0180622
1553122_s_at	NA	NA	0.622283	1.53931	0.0451334	0.192	0	-0.115813	-1.08359	0.704413	0.844	0	-0.31145	-1.24095	0.30954	0.983	0	-0.512799	-1.42682	0.0968572	0.5	0	0.24694	1.18669	0.440171	0.674	0	-0.357252	-1.28098	0.244443	0.463	0	-0.278782	-1.21317	0.383859	0.63	0	-0.390306	-1.31067	0.204022	0.296	0	0.0225145	0.0468804
1553127_a_at	RNF168	ring finger protein 168, E3 ubiquitin protein ligase	0.0461004	1.03247	0.804337	0.91	0	-0.0259579	-1.01816	0.889039	0.947	0	-0.134878	-1.098	0.469476	0.998	0	0.0265509	1.01857	0.886521	0.973	0	-0.121968	-1.08822	0.531446	0.743	0	0.0754515	1.05369	0.68527	0.828	0	-0.127663	-1.09252	0.512525	0.733	0	-0.162048	-1.11887	0.385315	0.491	0	0.909112	0.926746
1553129_at	SVEP1	sushi, von Willebrand factor type A, EGF and pentraxin domain containing 1	-0.60778	-1.52391	0.334207	0.588	0	-0.971049	-1.96027	0.12525	0.315	0	-0.40367	-1.32287	0.520316	0.999	0	-0.567209	-1.48165	0.36722	0.76	0	-1.22959	-2.345	0.0646895	0.232	0	-1.20359	-2.30312	0.0587771	0.198	0	0.000433048	1.0003	0.999473	1	0	-0.940589	-1.91931	0.137289	0.215	0	0.444802	0.522435
1553132_a_at	TC2N	tandem C2 domains, nuclear	0.768549	1.70356	0.000538746	0.0168	0	0.679933	1.60207	0.00196464	0.0284	0	0.390594	1.31093	0.0673608	0.859	0	0.561012	1.4753	0.00965594	0.214	0	0.812882	1.75672	0.00047229	0.0131	0	0.810163	1.75341	0.000285439	0.0079	0	0.715147	1.64165	0.00185982	0.0256	0	1.67783	3.19945	6.9e-11	2.45e-09	1	1.07e-07	1.62e-06
1553133_at	C9orf72	chromosome 9 open reading frame 72	1.2175	2.32544	0.000505714	0.0163	1	0.757504	1.69056	0.0254184	0.124	0	0.416379	1.33457	0.212164	0.966	0	0.522778	1.43672	0.118688	0.531	0	0.767458	1.70227	0.0301571	0.149	0	0.632925	1.55071	0.060141	0.201	0	1.44504	2.72269	9.96e-05	0.00345	1	2.6518	6.2845	6.27e-11	2.26e-09	1	1.27e-08	2.72e-07
1553136_at	KCTD18	potassium channel tetramerisation domain containing 18	-0.126903	-1.09195	0.179454	0.419	0	-0.14568	-1.10625	0.124244	0.314	0	-0.0504015	-1.03555	0.591416	1	0	-0.114661	-1.08272	0.224476	0.647	0	-0.124412	-1.09006	0.207803	0.45	0	-0.149791	-1.10941	0.114188	0.294	0	-0.0568678	-1.0402	0.562594	0.767	0	-0.103052	-1.07404	0.274351	0.376	0	0.792852	0.828295
1553140_at	PELO	pelota homolog (Drosophila)	-0.187362	-1.13868	0.448971	0.686	0	-0.529897	-1.44383	0.035325	0.15	0	-0.619623	-1.53647	0.01453	0.662	0	-0.725492	-1.65346	0.00458603	0.156	0	-0.308728	-1.23861	0.234658	0.482	0	-0.460983	-1.37648	0.0658353	0.212	0	-0.908042	-1.8765	0.000825575	0.015	0	-1.08301	-2.11845	4.73e-05	0.000238	-1	0.00164057	0.00532993
1553142_at	LACC1	laccase (multicopper oxidoreductase) domain containing 1	-0.0289296	-1.02025	0.910416	0.962	0	0.0526872	1.0372	0.837661	0.92	0	-0.178644	-1.13182	0.488094	0.998	0	-0.0991722	-1.07116	0.699888	0.919	0	0.12021	1.08689	0.655113	0.826	0	0.0702712	1.04991	0.784679	0.888	0	-0.23906	-1.18022	0.375634	0.623	0	-0.366864	-1.28955	0.157296	0.24	0	0.711518	0.759614
1553145_at	TAPT1-AS1	TAPT1 antisense RNA 1 (head to head)	-0.896754	-1.86187	0.00428006	0.0504	0	-0.94932	-1.93096	0.00259803	0.0332	0	-0.428239	-1.34559	0.160642	0.949	0	-0.377611	-1.29919	0.215179	0.64	0	-0.882947	-1.84414	0.00693005	0.0632	0	-0.791731	-1.73115	0.0110297	0.0725	0	-0.712194	-1.63829	0.02765	0.139	0	-1.10401	-2.14951	0.000547241	0.00197	-1	0.0144478	0.032501
1553150_at	KDM1B	lysine (K)-specific demethylase 1B	0.896178	1.86113	0.00203341	0.0337	0	0.878238	1.83813	0.00245883	0.0322	0	0.819899	1.76528	0.00449172	0.476	0	0.37989	1.30124	0.175692	0.603	0	0.680276	1.60245	0.0223923	0.126	0	0.433025	1.35006	0.123601	0.308	0	0.975196	1.96591	0.00137578	0.0211	0	1.05471	2.0773	0.000347768	0.00133	1	0.0060936	0.0158636
1553165_at	SYNRG	synergin, gamma	-0.601159	-1.51694	0.0231838	0.13	0	-0.520387	-1.43434	0.0481053	0.18	0	-0.55473	-1.46889	0.035552	0.787	0	-0.398976	-1.31857	0.126988	0.542	0	-0.150927	-1.11028	0.577526	0.776	0	-0.279168	-1.21349	0.283067	0.505	0	-0.0417519	-1.02936	0.877386	0.947	0	0.650374	1.56957	0.0144043	0.0329	0	0.000621201	0.00236436
1553167_a_at	SEPSECS	Sep (O-phosphoserine) tRNA:Sec (selenocysteine) tRNA synthase	0.00111696	1.00077	0.996982	0.999	0	-0.244256	-1.18448	0.409601	0.629	0	-0.0302495	-1.02119	0.918418	1	0	0.161194	1.11821	0.585677	0.874	0	-0.0596616	-1.04222	0.846848	0.931	0	-0.178401	-1.13163	0.546427	0.732	0	0.569071	1.48357	0.0694327	0.243	0	1.39845	2.63618	1.4e-05	8.25e-05	1	4.87e-05	0.000278104
1553172_at	ZNF777	zinc finger protein 777	0.600295	1.51603	0.0169102	0.11	0	0.309698	1.23945	0.209321	0.427	0	0.0940927	1.06739	0.701078	1	0	0.179255	1.1323	0.465363	0.817	0	0.430569	1.34776	0.0968869	0.291	0	0.441612	1.35812	0.0754828	0.229	0	0.270117	1.20591	0.294073	0.548	0	0.288946	1.22175	0.24105	0.339	0	0.37631	0.457511
1553174_at	JPH2	junctophilin 2	0.168767	1.1241	0.127461	0.345	0	0.209991	1.15668	0.0592915	0.203	0	-0.0217507	-1.01519	0.842692	1	0	0.160577	1.11773	0.146604	0.569	0	0.146542	1.10691	0.204257	0.446	0	0.045166	1.0318	0.680447	0.825	0	-0.0405159	-1.02848	0.72384	0.867	0	0.0776585	1.0553	0.479505	0.583	0	0.284523	0.366648
1553175_s_at	PDE5A	phosphodiesterase 5A, cGMP-specific	0.0830176	1.05923	0.758106	0.886	0	0.000602646	1.00042	0.998215	0.999	0	-0.0389517	-1.02737	0.885069	1	0	0.0630176	1.04465	0.815127	0.954	0	-0.033137	-1.02323	0.906397	0.96	0	-0.353566	-1.27771	0.19282	0.402	0	-0.559266	-1.47352	0.0510439	0.203	0	-0.809258	-1.75231	0.0038245	0.0105	0	0.0242629	0.0498369
1553185_at	RASEF	RAS and EF-hand domain containing	-0.110711	-1.07976	0.55814	0.767	0	0.0164423	1.01146	0.930591	0.967	0	-0.07135	-1.0507	0.705621	1	0	-0.0728962	-1.05183	0.699558	0.918	0	-0.0569806	-1.04029	0.772944	0.892	0	-0.107551	-1.0774	0.569398	0.749	0	-0.127275	-1.09223	0.519886	0.737	0	-0.197659	-1.14684	0.297383	0.401	0	0.9852	0.987804
1553186_x_at	RASEF	RAS and EF-hand domain containing	-0.114797	-1.08282	0.529498	0.747	0	0.00267699	1.00186	0.988281	0.995	0	-0.0980979	-1.07036	0.590879	1	0	-0.0969637	-1.06952	0.595167	0.878	0	-0.0602572	-1.04265	0.752003	0.881	0	-0.0829919	-1.05921	0.649145	0.805	0	-0.138483	-1.10075	0.468543	0.699	0	-0.247485	-1.18714	0.177986	0.265	0	0.955331	0.96391
1553191_at	NA	NA	0.00187868	1.0013	0.99443	0.998	0	0.0537409	1.03795	0.841748	0.922	0	0.0746509	1.05311	0.781552	1	0	-0.120613	-1.0872	0.654312	0.901	0	0.169607	1.12475	0.547406	0.755	0	-0.342244	-1.26773	0.206691	0.419	0	-0.528848	-1.44278	0.064247	0.233	0	-0.571517	-1.48609	0.0372679	0.0729	0	0.104963	0.164074
1553192_at	ZNF441	zinc finger protein 441	0.0441166	1.03105	0.814346	0.916	0	-0.0221716	-1.01549	0.906039	0.955	0	0.137529	1.10002	0.465098	0.998	0	-0.0623536	-1.04417	0.740029	0.931	0	-0.246035	-1.18594	0.213535	0.458	0	-0.00438864	-1.00305	0.981359	0.99	0	0.233978	1.17607	0.236523	0.486	0	0.142777	1.10403	0.448322	0.553	0	0.537141	0.606868
1553193_at	ZNF441	zinc finger protein 441	-0.125499	-1.09089	0.575369	0.778	0	-0.311557	-1.24105	0.167351	0.374	0	0.199675	1.14844	0.373816	0.99	0	0.242775	1.18327	0.280361	0.697	0	-0.325038	-1.2527	0.168373	0.4	0	-0.0459124	-1.03234	0.837434	0.919	0	0.208635	1.15559	0.374249	0.622	0	0.321418	1.24956	0.154533	0.237	0	0.0661645	0.112881
1553194_at	NEGR1	neuronal growth regulator 1	0.349366	1.274	0.473377	0.704	0	0.458807	1.3744	0.347194	0.572	0	-0.00832637	-1.00579	0.986335	1	0	-0.00703977	-1.00489	0.988447	0.998	0	0.124486	1.09012	0.806627	0.909	0	-0.758109	-1.69127	0.12285	0.306	0	-0.736403	-1.66602	0.151248	0.379	0	-1.9877	-3.96604	0.000130509	0.000571	-1	0.000340695	0.00142943
1553202_at	STOX1	storkhead box 1	-0.463362	-1.37875	0.12714	0.344	0	-0.56586	-1.48027	0.0637862	0.212	0	-0.587941	-1.5031	0.0543902	0.842	0	-0.642441	-1.56097	0.0361254	0.356	0	-0.374205	-1.29612	0.236859	0.485	0	-0.357831	-1.2815	0.23683	0.455	0	-0.646838	-1.56573	0.0433601	0.184	0	-0.642607	-1.56115	0.0360794	0.071	0	0.428633	0.507318
1553208_s_at	ARL10	ADP-ribosylation factor-like 10	0.610244	1.52652	0.0170525	0.11	0	0.192091	1.14242	0.442295	0.656	0	0.163425	1.11994	0.513021	0.999	0	-0.155599	-1.11388	0.533334	0.85	0	0.24417	1.18441	0.350988	0.598	0	0.151278	1.11055	0.544725	0.731	0	-0.0510841	-1.03604	0.844725	0.932	0	-0.161566	-1.1185	0.517809	0.618	0	0.12995	0.19532
1553211_at	ANKFN1	ankyrin-repeat and fibronectin type III domain containing 1	0.782232	1.71979	0.251989	0.504	0	0.18077	1.13349	0.790088	0.894	0	0.713495	1.63977	0.295612	0.983	0	0.0984872	1.07065	0.884662	0.973	0	0.561897	1.47621	0.429976	0.666	0	0.888885	1.85174	0.193762	0.403	0	0.0249442	1.01744	0.971973	0.989	0	-2.63478	-6.21082	0.00025911	0.00103	-1	0.000320913	0.0013589
1553212_at	KRT78	keratin 78	0.0963683	1.06908	0.7687	0.892	0	-0.432546	-1.34961	0.190068	0.403	0	0.0359932	1.02526	0.912511	1	0	-0.184514	-1.13643	0.573788	0.869	0	-0.209328	-1.15615	0.541851	0.751	0	0.00598919	1.00416	0.985413	0.992	0	-0.284635	-1.2181	0.407494	0.65	0	-1.69123	-3.22932	3e-06	2.19e-05	-1	8.01e-05	0.000423091
1553213_a_at	KRT78	keratin 78	0.230703	1.17341	0.656628	0.828	0	-0.652872	-1.5723	0.211131	0.429	0	0.176318	1.13	0.733936	1	0	-0.297549	-1.22905	0.566609	0.866	0	-0.113255	-1.08167	0.834584	0.924	0	-0.139784	-1.10174	0.787531	0.89	0	-0.129622	-1.09401	0.811114	0.915	0	-2.6285	-6.18383	4.22e-06	2.92e-05	-1	7.56e-05	0.000403417
1553214_a_at	CCDC7	coiled-coil domain containing 7	-0.375261	-1.29707	0.273818	0.528	0	-0.0152626	-1.01064	0.96431	0.983	0	-0.0873353	-1.06241	0.797974	1	0	0.128567	1.09321	0.706405	0.921	0	-0.350539	-1.27504	0.327838	0.578	0	-0.506583	-1.42068	0.141319	0.334	0	0.181418	1.134	0.611466	0.799	0	0.469754	1.38487	0.172007	0.258	0	0.202241	0.278639
1553215_s_at	CCDC7	coiled-coil domain containing 7	-0.21758	-1.16278	0.126171	0.343	0	-0.30538	-1.23574	0.033536	0.146	0	-0.0356783	-1.02504	0.800001	1	0	-0.248401	-1.18789	0.0817506	0.473	0	-0.283116	-1.21682	0.0584565	0.219	0	-0.264344	-1.20109	0.0644432	0.209	0	-0.0919335	-1.0658	0.533089	0.747	0	0.0526011	1.03713	0.708861	0.781	0	0.112264	0.173512
1553216_at	ZNF41	zinc finger protein 41	-0.0882551	-1.06308	0.525918	0.745	0	-0.250177	-1.18935	0.0757468	0.234	0	-0.0942071	-1.06748	0.498498	0.998	0	-0.0834666	-1.05956	0.54854	0.858	0	-0.175282	-1.12918	0.230558	0.477	0	-0.148654	-1.10853	0.286954	0.508	0	0.0660364	1.04684	0.649703	0.823	0	0.0763722	1.05436	0.582938	0.676	0	0.393382	0.473865
1553218_a_at	ZNF512	zinc finger protein 512	-0.330259	-1.25724	0.0386046	0.175	0	-0.175867	-1.12964	0.2642	0.488	0	0.0437547	1.03079	0.780065	1	0	0.134226	1.0975	0.393038	0.777	0	-0.349055	-1.27373	0.0366643	0.168	0	-0.393484	-1.31356	0.0144662	0.0852	0	0.136773	1.09944	0.405221	0.648	0	0.182228	1.13463	0.247504	0.346	0	0.00138556	0.00463321
1553220_at	FAM117B	family with sequence similarity 117, member B	-0.216081	-1.16157	0.373016	0.623	0	-0.189022	-1.13999	0.435434	0.651	0	-0.13508	-1.09815	0.576781	1	0	-0.0605519	-1.04286	0.802237	0.949	0	-0.410048	-1.32873	0.108794	0.311	0	0.0299984	1.02101	0.901233	0.953	0	0.448083	1.36423	0.0803654	0.265	0	0.893935	1.85824	0.000467097	0.00171	0	0.000218269	0.000980097
1553225_s_at	ZNF75D	zinc finger protein 75D	0.211012	1.1575	0.36626	0.617	0	-0.00479019	-1.00333	0.983577	0.993	0	0.0760949	1.05416	0.743781	1	0	-0.107984	-1.07772	0.642933	0.897	0	-0.0911435	-1.06521	0.708196	0.858	0	-0.425933	-1.34344	0.0712409	0.222	0	0.127508	1.09241	0.600766	0.792	0	0.60266	1.51851	0.0118302	0.0277	0	0.0198206	0.042128
1553227_s_at	BRWD1	bromodomain and WD repeat domain containing 1	0.382456	1.30356	0.0214751	0.125	0	0.167369	1.12301	0.305062	0.531	0	0.22447	1.16835	0.170535	0.953	0	0.216563	1.16196	0.185847	0.614	0	0.0626706	1.0444	0.712336	0.86	0	-0.0815393	-1.05815	0.616047	0.782	0	0.131373	1.09534	0.440499	0.677	0	0.00573005	1.00398	0.971858	0.981	0	0.21039	0.287716
1553229_at	ZNF572	zinc finger protein 572	-0.222842	-1.16703	0.406949	0.651	0	-0.549271	-1.46335	0.0440696	0.171	0	-0.274171	-1.2093	0.308348	0.983	0	-0.14021	-1.10207	0.601159	0.879	0	-0.268946	-1.20493	0.33906	0.588	0	-0.586916	-1.50203	0.0318667	0.137	0	-0.482874	-1.39752	0.0888812	0.28	0	-0.499499	-1.41372	0.0662692	0.118	0	0.368419	0.44999
1553243_at	ITIH5	inter-alpha-trypsin inhibitor heavy chain family, member 5	-0.358831	-1.28239	0.319825	0.574	0	0.12109	1.08756	0.7361	0.863	0	-0.0261671	-1.0183	0.941914	1	0	0.122249	1.08843	0.733672	0.929	0	-0.123842	-1.08963	0.741714	0.876	0	-0.212297	-1.15853	0.55502	0.739	0	-0.85488	-1.80861	0.0259995	0.134	0	-1.44973	-2.73156	0.000155054	0.000662	-1	0.00132852	0.004472
1553247_a_at	ZNF709	zinc finger protein 709	-0.0334676	-1.02347	0.893075	0.955	0	-0.0757643	-1.05392	0.760985	0.877	0	-0.0609165	-1.04313	0.806758	1	0	-0.00186539	-1.00129	0.994022	0.999	0	-0.16291	-1.11954	0.532246	0.744	0	-0.573385	-1.48801	0.0243667	0.117	0	-0.402401	-1.32171	0.126167	0.341	0	-0.143899	-1.10489	0.563856	0.659	0	0.358994	0.441038
1553252_a_at	BRWD3	bromodomain and WD repeat domain containing 3	0.0316909	1.02221	0.895453	0.955	0	-0.113034	-1.0815	0.639586	0.802	0	-0.122445	-1.08858	0.612028	1	0	-0.258128	-1.19593	0.286867	0.702	0	-0.32909	-1.25622	0.195263	0.434	0	-0.184652	-1.13654	0.445023	0.655	0	-0.340267	-1.26599	0.180744	0.418	0	-0.459555	-1.37512	0.0606632	0.11	0	0.567402	0.633572
1553269_at	ZNF718	zinc finger protein 718	-0.456362	-1.37208	0.282175	0.536	0	-0.34928	-1.27392	0.409456	0.629	0	-0.314475	-1.24356	0.457432	0.998	0	-0.261199	-1.19847	0.536797	0.852	0	-0.456865	-1.37256	0.303058	0.554	0	-0.748264	-1.67977	0.080396	0.239	0	-0.421864	-1.33966	0.341272	0.593	0	-0.376352	-1.29806	0.37435	0.48	0	0.89159	0.911478
1553271_at	DIP2B	DIP2 disco-interacting protein 2 homolog B (Drosophila)	0.1156	1.08343	0.657154	0.828	0	0.345467	1.27056	0.187724	0.4	0	-0.196123	-1.14562	0.452183	0.998	0	0.242143	1.18275	0.353944	0.752	0	-0.0275431	-1.01927	0.91939	0.966	0	-0.0564532	-1.03991	0.828289	0.913	0	-0.198377	-1.14741	0.467093	0.697	0	-0.199607	-1.14839	0.444233	0.549	0	0.434762	0.51317
1553274_a_at	SNRNP48	small nuclear ribonucleoprotein 48kDa (U11/U12)	-0.349682	-1.27428	0.179084	0.418	0	-0.167853	-1.12339	0.51638	0.715	0	-0.41415	-1.33251	0.112688	0.903	0	-0.0668405	-1.04742	0.795774	0.947	0	-0.478376	-1.39317	0.0805147	0.262	0	-0.590329	-1.50559	0.0253592	0.12	0	-0.306819	-1.23698	0.258519	0.511	0	0.141329	1.10292	0.584591	0.677	0	0.149005	0.218106
1553275_s_at	NA	NA	-0.658367	-1.57829	0.0521326	0.208	0	-0.257967	-1.19579	0.440205	0.655	0	-0.116283	-1.08394	0.727345	1	0	-0.196322	-1.14577	0.556493	0.861	0	-0.32744	-1.25478	0.349471	0.597	0	-0.551204	-1.46531	0.10226	0.275	0	-0.10924	-1.07866	0.754112	0.885	0	-0.562498	-1.47682	0.0955799	0.16	0	0.509802	0.582541
1553280_at	PUS10	pseudouridylate synthase 10	0.0838723	1.05986	0.465472	0.698	0	0.0962516	1.06899	0.402611	0.623	0	0.0110131	1.00766	0.923472	1	0	0.106302	1.07647	0.355625	0.753	0	0.0568619	1.0402	0.635651	0.813	0	-0.149252	-1.10899	0.196276	0.406	0	0.3284	1.25562	0.00796184	0.0649	0	0.31446	1.24355	0.00787808	0.0196	0	0.00753381	0.0189307
1553286_at	ZNF555	zinc finger protein 555	-0.0535951	-1.03785	0.85856	0.938	0	-0.224098	-1.16805	0.457231	0.668	0	-0.00755744	-1.00525	0.979949	1	0	0.185442	1.13717	0.538122	0.853	0	0.148952	1.10876	0.636093	0.813	0	0.080947	1.05771	0.787849	0.89	0	0.213872	1.1598	0.497341	0.722	0	0.666645	1.58738	0.0299587	0.0609	0	0.300839	0.383001
1553288_a_at	NYAP1	neuronal tyrosine-phosphorylated phosphoinositide-3-kinase adaptor 1	-0.733309	-1.66245	0.00164662	0.0303	0	-0.567216	-1.48166	0.0132563	0.0841	0	-0.300681	-1.23173	0.180611	0.957	0	-0.425385	-1.34293	0.0601851	0.426	0	-0.677469	-1.59933	0.00501075	0.0524	0	-0.549123	-1.4632	0.0163153	0.0916	0	-0.908706	-1.87736	0.000243559	0.0063	0	-0.876435	-1.83583	0.00021796	0.000885	0	0.00373302	0.0105988
1553292_s_at	SGK494	uncharacterized serine/threonine-protein kinase SgK494	0.0491183	1.03463	0.792364	0.903	0	-0.0465856	-1.03282	0.802838	0.901	0	0.0569548	1.04027	0.760208	1	0	-0.0894704	-1.06398	0.631825	0.893	0	-0.330133	-1.25713	0.0946624	0.287	0	-0.190388	-1.14107	0.309637	0.533	0	0.0753111	1.05359	0.699648	0.852	0	0.241955	1.18259	0.197899	0.289	0	0.253359	0.334535
1553304_at	LSM14B	LSM14B, SCD6 homolog B (S. cerevisiae)	-0.158061	-1.11579	0.0936224	0.291	0	-0.173781	-1.12801	0.0659707	0.216	0	-0.0556692	-1.03934	0.5505	1	0	-0.21384	-1.15977	0.0247312	0.312	0	-0.22573	-1.16937	0.0234734	0.13	0	-0.225285	-1.16901	0.0182687	0.0982	0	-0.166881	-1.12263	0.0906106	0.283	0	-0.22197	-1.16633	0.0199638	0.0433	0	0.1741	0.247299
1553306_at	CASP8	caspase 8, apoptosis-related cysteine peptidase	0.110049	1.07926	0.852241	0.935	0	-0.0279408	-1.01956	0.962276	0.982	0	0.0207208	1.01447	0.972019	1	0	-0.0677854	-1.04811	0.908651	0.978	0	-0.307318	-1.23741	0.619271	0.803	0	-0.011794	-1.00821	0.984072	0.992	0	0.251931	1.1908	0.683657	0.842	0	-0.89748	-1.86281	0.132587	0.209	0	0.809497	0.842387
1553311_at	C20orf197	chromosome 20 open reading frame 197	0.0382403	1.02686	0.892548	0.955	0	-0.208357	-1.15537	0.462766	0.672	0	0.189219	1.14015	0.504687	0.998	0	-0.206621	-1.15398	0.466486	0.818	0	-0.524654	-1.43859	0.0804311	0.262	0	-0.490883	-1.4053	0.0869726	0.25	0	0.242397	1.18296	0.414289	0.656	0	0.224452	1.16833	0.429108	0.535	0	0.0939836	0.150025
1553313_s_at	SLC5A3	solute carrier family 5 (sodium/myo-inositol cotransporter), member 3	-1.00454	-2.0063	0.00148256	0.0287	-1	-1.05172	-2.073	0.000920003	0.0186	-1	-0.189573	-1.14043	0.53089	0.999	0	-0.494158	-1.4085	0.105807	0.515	0	-0.866176	-1.82282	0.00788695	0.0681	0	-0.999743	-1.99964	0.00155521	0.0221	0	-0.737165	-1.6669	0.0225913	0.123	0	-1.14463	-2.21089	0.000347964	0.00133	-1	0.00195037	0.00615824
1553315_at	SLFNL1	schlafen-like 1	0.474957	1.38988	0.151187	0.38	0	0.480768	1.39549	0.146338	0.345	0	-0.129675	-1.09405	0.692671	1	0	-0.273414	-1.20867	0.405778	0.785	0	0.706929	1.63233	0.0429521	0.183	0	0.641552	1.56001	0.0542841	0.189	0	-0.465509	-1.3808	0.178095	0.415	0	-0.109238	-1.07866	0.739127	0.807	0	0.00843534	0.0208306
1553319_at	OXGR1	oxoglutarate (alpha-ketoglutarate) receptor 1	-0.263304	-1.20022	0.532477	0.75	0	-0.816267	-1.76084	0.0564898	0.198	0	-0.615446	-1.53203	0.14762	0.936	0	-1.03818	-2.05364	0.0162832	0.268	0	-0.765692	-1.70019	0.0861604	0.272	0	-1.01006	-2.014	0.019256	0.101	0	-1.19206	-2.28478	0.00867989	0.0684	0	-1.41505	-2.66668	0.00133705	0.00424	-1	0.0405853	0.0757883
1553323_a_at	CATSPER2	cation channel, sperm associated 2	-0.593431	-1.50883	0.0727105	0.253	0	-1.12165	-2.17596	0.00104508	0.02	-1	-0.655679	-1.57536	0.048067	0.837	0	-0.800686	-1.74193	0.0166586	0.271	0	-0.721987	-1.64945	0.0377567	0.171	0	-0.782718	-1.72037	0.0191294	0.101	0	-0.670591	-1.59172	0.0530415	0.207	0	-0.975897	-1.96686	0.00392664	0.0107	0	0.073923	0.123342
1553328_a_at	SLC18A2	solute carrier family 18 (vesicular monoamine), member 2	-0.329463	-1.25655	0.238747	0.489	0	-0.539721	-1.45369	0.0560676	0.197	0	0.134824	1.09796	0.627958	1	0	-0.246983	-1.18672	0.375851	0.765	0	-0.644457	-1.56315	0.0299403	0.149	0	-0.725712	-1.65372	0.011188	0.0729	0	-0.484558	-1.39916	0.0995567	0.299	0	-0.831297	-1.77928	0.00396045	0.0108	0	0.017907	0.0387971
1553333_at	MAB21L3	mab-21-like 3 (C. elegans)	-0.384619	-1.30552	0.371381	0.621	0	-0.331438	-1.25827	0.440711	0.655	0	-0.318951	-1.24742	0.458032	0.998	0	-0.121819	-1.08811	0.776391	0.942	0	-0.9551	-1.93871	0.0367236	0.168	0	-0.894022	-1.85835	0.0407113	0.159	0	-0.783239	-1.72099	0.0847587	0.273	0	-1.60337	-3.03852	0.000409502	0.00153	-1	0.0179944	0.038941
1553338_at	SDE2	SDE2 telomere maintenance homolog (S. pombe)	0.788772	1.7276	0.000525169	0.0166	0	0.0460301	1.03242	0.830829	0.916	0	0.225021	1.16879	0.298537	0.983	0	-0.102599	-1.07371	0.634211	0.894	0	0.334499	1.26094	0.141423	0.362	0	0.40886	1.32764	0.0616783	0.204	0	0.291956	1.2243	0.198303	0.44	0	0.728152	1.65652	0.00125947	0.00402	0	0.00130254	0.00439429
1553348_a_at	NFX1	nuclear transcription factor, X-box binding 1	-0.168695	-1.12404	0.368591	0.619	0	-0.610227	-1.5265	0.00178705	0.027	0	-0.257838	-1.19569	0.171397	0.954	0	-0.549975	-1.46406	0.00455199	0.155	0	-0.0137395	-1.00957	0.943977	0.976	0	-0.400762	-1.3202	0.0355788	0.146	0	-0.268494	-1.20455	0.173216	0.409	0	-0.158684	-1.11627	0.397491	0.503	0	0.0230607	0.0478001
1553349_at	ARID2	AT rich interactive domain 2 (ARID, RFX-like)	-0.37948	-1.30087	0.323242	0.577	0	-0.0577509	-1.04084	0.879999	0.943	0	-0.66931	-1.59031	0.0842213	0.872	0	-0.52418	-1.43812	0.174089	0.601	0	-0.336202	-1.26243	0.402122	0.642	0	-0.706869	-1.63226	0.068628	0.217	0	-0.133991	-1.09733	0.737781	0.875	0	-0.477029	-1.39187	0.215474	0.31	0	0.557687	0.625122
1553352_x_at	ERVW-1	endogenous retrovirus group W, member 1	-0.0322808	-1.02263	0.747776	0.881	0	0.0457773	1.03224	0.648526	0.808	0	-0.077862	-1.05545	0.438971	0.997	0	0.0148655	1.01036	0.882232	0.973	0	-0.0340526	-1.02388	0.745668	0.878	0	0.139636	1.10163	0.167623	0.369	0	-0.102435	-1.07358	0.331018	0.583	0	0.0140948	1.00982	0.888295	0.921	0	0.546685	0.615311
1553364_at	PNPLA1	patatin-like phospholipase domain containing 1	-0.363838	-1.28685	0.37444	0.624	0	-0.213521	-1.15951	0.601364	0.776	0	0.161129	1.11816	0.693247	1	0	-0.0628679	-1.04454	0.877614	0.972	0	-0.318241	-1.24681	0.457108	0.688	0	0.162902	1.11954	0.69005	0.831	0	-0.040719	-1.02863	0.924015	0.968	0	-1.35339	-2.55513	0.00153215	0.00477	-1	0.0318892	0.0623729
1553386_at	MFSD2A	major facilitator superfamily domain containing 2A	0.127041	1.09205	0.594478	0.79	0	0.248832	1.18824	0.298796	0.525	0	0.383431	1.30444	0.111679	0.903	0	0.276818	1.21152	0.248267	0.668	0	0.0616721	1.04367	0.804634	0.908	0	0.398795	1.31841	0.0983444	0.269	0	0.0180687	1.0126	0.942214	0.975	0	-0.806172	-1.74857	0.00125091	0.004	0	0.000552573	0.00214674
1553394_a_at	TFAP2B	transcription factor AP-2 beta (activating enhancer binding protein 2 beta)	-0.282263	-1.2161	0.463419	0.697	0	-0.664192	-1.58468	0.0878002	0.256	0	-0.160002	-1.11729	0.677183	1	0	-0.365931	-1.28871	0.342603	0.743	0	-0.327079	-1.25447	0.416805	0.655	0	-0.874046	-1.8328	0.0260179	0.121	0	-0.675436	-1.59708	0.0966926	0.294	0	-2.61648	-6.13252	5.99e-09	1.06e-07	-1	7.51e-07	8.37e-06
1553395_a_at	CD200R1	CD200 receptor 1	0.127361	1.09229	0.717349	0.863	0	0.199726	1.14848	0.570571	0.754	0	0.145911	1.10643	0.678395	1	0	0.459082	1.37467	0.195014	0.622	0	0.491718	1.40612	0.184604	0.421	0	0.0719079	1.05111	0.837987	0.919	0	0.945904	1.9264	0.0123833	0.0847	0	1.85767	3.62422	1.93e-06	1.49e-05	1	7.15e-05	0.000384316
1553399_a_at	CRHR1-IT1	CRHR1 intronic transcript 1 (non-protein coding)	-0.232796	-1.17511	0.180808	0.42	0	-0.194708	-1.14449	0.261871	0.486	0	-0.276749	-1.21146	0.112786	0.903	0	-0.365888	-1.28867	0.0375645	0.36	0	-0.385986	-1.30675	0.0359942	0.166	0	-0.232295	-1.1747	0.181734	0.388	0	-0.548963	-1.46303	0.00342712	0.0378	0	-0.36341	-1.28646	0.0388267	0.0754	0	0.180533	0.254865
1553400_a_at	CRHR1-IT1	CRHR1 intronic transcript 1 (non-protein coding)	-0.181073	-1.13373	0.594366	0.79	0	-0.676865	-1.59866	0.0500919	0.184	0	-0.221104	-1.16563	0.515791	0.999	0	-0.377262	-1.29887	0.269216	0.687	0	-0.48961	-1.40407	0.171593	0.404	0	-0.670521	-1.59165	0.0522075	0.185	0	-0.596885	-1.51245	0.0969082	0.295	0	-2.12165	-4.35191	5.21e-08	6.69e-07	-1	1.08e-05	7.76e-05
1553407_at	MACF1	microtubule-actin crosslinking factor 1	0.119636	1.08646	0.677808	0.841	0	-0.163802	-1.12024	0.56973	0.754	0	0.296128	1.22784	0.305672	0.983	0	-0.409205	-1.32795	0.158665	0.584	0	0.485435	1.40001	0.110733	0.314	0	0.0561128	1.03966	0.84541	0.923	0	0.194438	1.14428	0.518968	0.737	0	-0.462727	-1.37814	0.111817	0.182	0	0.0596064	0.10376
1553412_at	AGBL4	ATP/GTP binding protein-like 4	-0.258684	-1.19639	0.233206	0.483	0	-0.335088	-1.26145	0.124112	0.313	0	-0.191666	-1.14208	0.375723	0.99	0	-0.0197246	-1.01377	0.927115	0.984	0	-0.0679783	-1.04825	0.763161	0.887	0	-0.10842	-1.07805	0.615481	0.782	0	-0.253316	-1.19194	0.263945	0.517	0	-0.456398	-1.37211	0.0378753	0.0739	0	0.492941	0.566708
1553423_a_at	SLFN13	schlafen family member 13	-0.774579	-1.71069	0.0758716	0.259	0	-0.852533	-1.80567	0.0513955	0.187	0	0.0374528	1.0263	0.930633	1	0	-0.299293	-1.23054	0.487586	0.829	0	-0.985143	-1.97951	0.0319715	0.155	0	-1.10383	-2.14925	0.0125991	0.0784	0	0.331179	1.25804	0.462789	0.694	0	1.34185	2.53476	0.0027426	0.00788	1	1.96e-05	0.000128682
1553433_at	CCDC171	coiled-coil domain containing 171	-0.205678	-1.15323	0.21869	0.466	0	-0.341834	-1.26737	0.0432973	0.169	0	0.207666	1.15482	0.21433	0.968	0	-0.26759	-1.2038	0.111171	0.52	0	-0.326251	-1.25375	0.0643562	0.231	0	-0.316494	-1.2453	0.0606836	0.202	0	-0.242992	-1.18344	0.165459	0.399	0	-0.408937	-1.32771	0.0164248	0.0366	0	0.0186982	0.040162
1553449_at	LINC00304	long intergenic non-protein coding RNA 304	-0.0191052	-1.01333	0.932644	0.971	0	0.175705	1.12952	0.438201	0.653	0	-0.0157954	-1.01101	0.944292	1	0	0.295085	1.22696	0.195075	0.622	0	0.0495197	1.03492	0.834109	0.923	0	0.259178	1.1968	0.254297	0.474	0	0.0373321	1.02621	0.874534	0.947	0	0.298092	1.22952	0.190631	0.28	0	0.720916	0.767683
1553453_at	ASB14	ankyrin repeat and SOCS box containing 14	-0.161484	-1.11844	0.489919	0.717	0	-0.555901	-1.47009	0.0200829	0.107	0	-0.632437	-1.55018	0.00861407	0.579	0	-0.421104	-1.33895	0.07525	0.46	0	-0.0844735	-1.0603	0.72942	0.868	0	-0.190977	-1.14154	0.414586	0.629	0	-0.531976	-1.44591	0.0327293	0.155	0	-0.779248	-1.71624	0.00142805	0.00449	0	0.0194725	0.0415311
1553454_at	RPTN	repetin	-0.604872	-1.52084	0.545771	0.759	0	-1.62751	-3.08979	0.107535	0.288	0	-1.01055	-2.01468	0.314241	0.983	0	-1.78841	-3.45434	0.0776756	0.465	0	-1.29481	-2.45344	0.218626	0.464	0	-1.59778	-3.02677	0.113964	0.293	0	-1.69432	-3.23624	0.109114	0.314	0	-4.36508	-20.6072	5.08e-05	0.000253	-1	0.0119003	0.0276884
1553465_a_at	CES5A	carboxylesterase 5A	0.266137	1.20258	0.45783	0.693	0	-0.298275	-1.22967	0.405657	0.626	0	0.51535	1.42934	0.153259	0.944	0	-0.00801913	-1.00557	0.982109	0.996	0	-0.142578	-1.10388	0.703202	0.855	0	-0.156131	-1.11429	0.662655	0.813	0	0.125548	1.09092	0.737216	0.875	0	-0.678943	-1.60097	0.0615925	0.111	0	0.138522	0.205639
1553505_at	A2ML1	alpha-2-macroglobulin-like 1	-1.28447	-2.43593	0.0174341	0.111	0	-1.19446	-2.28859	0.0265455	0.128	0	0.025498	1.01783	0.961393	1	0	-0.381399	-1.3026	0.470061	0.82	0	-1.70871	-3.26869	0.00288235	0.0379	-1	-1.03847	-2.05405	0.05255	0.185	0	-0.485621	-1.40019	0.379673	0.626	0	-3.75652	-13.5153	1.76e-09	3.71e-08	-1	7.94e-08	1.26e-06
1553510_s_at	RQCD1	RCD1 required for cell differentiation1 homolog (S. pombe)	0.527337	1.44127	0.0737311	0.255	0	0.414033	1.3324	0.158052	0.361	0	0.410802	1.32942	0.161265	0.949	0	-0.0494514	-1.03487	0.864939	0.969	0	0.710858	1.63678	0.0223642	0.126	0	0.696467	1.62053	0.019397	0.102	0	0.937811	1.91562	0.00302819	0.0352	0	1.43517	2.70414	6.81e-06	4.4e-05	1	0.000222705	0.000997869
1553528_a_at	TAF5	TAF5 RNA polymerase II, TATA box binding protein (TBP)-associated factor, 100kDa	0.333286	1.25988	0.0323358	0.158	0	0.22715	1.17052	0.140338	0.337	0	-0.0168009	-1.01171	0.912314	1	0	0.260984	1.1983	0.0912161	0.49	0	0.228789	1.17185	0.155294	0.382	0	0.40092	1.32035	0.0107061	0.0711	0	0.144767	1.10555	0.365975	0.615	0	0.578098	1.49288	0.000349081	0.00134	0	0.00961052	0.0232222
1553530_a_at	ITGB1	integrin, beta 1 (fibronectin receptor, beta polypeptide, antigen CD29 includes MDF2, MSK12)	0.249726	1.18898	0.416031	0.659	0	0.216325	1.16177	0.480774	0.687	0	-0.104017	-1.07476	0.734163	1	0	0.202618	1.15078	0.508892	0.84	0	0.279185	1.21351	0.384813	0.628	0	-0.331565	-1.25838	0.281274	0.503	0	0.16635	1.12222	0.603798	0.795	0	0.473417	1.38839	0.125937	0.2	0	0.386221	0.466772
1553534_at	NLRP10	NLR family, pyrin domain containing 10	-0.726714	-1.65487	0.208498	0.455	0	-1.8517	-3.60924	0.00199367	0.0286	-1	-0.814026	-1.75811	0.159628	0.948	0	-1.55758	-2.94359	0.00849989	0.203	0	-1.66665	-3.17476	0.00717278	0.0644	0	-2.18612	-4.5508	0.000326217	0.00851	-1	-0.882072	-1.84302	0.145343	0.371	0	-3.04319	-8.24312	1.79e-06	1.39e-05	-1	0.00013396	0.000652248
1553535_a_at	RANGAP1	Ran GTPase activating protein 1	-0.0129339	-1.00901	0.957234	0.983	0	-0.730971	-1.65976	0.00353725	0.0395	0	-0.0839658	-1.05993	0.727881	1	0	-0.282702	-1.21647	0.243999	0.665	0	-0.0403467	-1.02836	0.872932	0.944	0	-0.275354	-1.21029	0.256327	0.477	0	-0.0547394	-1.03867	0.828234	0.923	0	-0.935692	-1.91281	0.000260482	0.00104	0	0.00190524	0.00604562
1553536_at	MBNL2	muscleblind-like splicing regulator 2	0.428613	1.34594	0.264775	0.518	0	-0.319249	-1.24768	0.40503	0.625	0	-0.023949	-1.01674	0.95004	1	0	-0.486592	-1.40113	0.206221	0.631	0	-0.360885	-1.28421	0.368355	0.614	0	-0.652858	-1.57228	0.0917009	0.258	0	0.0769066	1.05475	0.847459	0.933	0	-0.685603	-1.60837	0.0769237	0.133	0	0.121769	0.185226
1553537_at	KRT73	keratin 73	-0.501628	-1.41581	0.134439	0.356	0	-0.473177	-1.38816	0.157519	0.361	0	-0.547345	-1.46139	0.103061	0.895	0	-0.715247	-1.64176	0.034599	0.351	0	-0.262093	-1.19922	0.451203	0.683	0	-0.320704	-1.24894	0.335749	0.559	0	-0.934545	-1.91129	0.00900391	0.0701	0	-1.33173	-2.51705	0.000167482	0.000704	-1	0.0163723	0.0360282
1553538_s_at	COX1	cytochrome c oxidase subunit I	0.0535008	1.03778	0.406699	0.651	0	0.167689	1.12326	0.0112642	0.0765	0	0.0632273	1.0448	0.327394	0.983	0	0.159661	1.11702	0.0155505	0.263	0	0.0354763	1.0249	0.598166	0.79	0	0.153156	1.112	0.0200496	0.104	0	0.0151271	1.01054	0.822013	0.92	0	0.102689	1.07377	0.114166	0.185	0	0.0840022	0.136874
1553542_at	CCDC125	coiled-coil domain containing 125	-0.240751	-1.18161	0.17025	0.406	0	0.0284008	1.01988	0.87042	0.937	0	-0.0727193	-1.0517	0.676385	1	0	-0.0607865	-1.04303	0.727097	0.926	0	-0.123762	-1.08957	0.497525	0.719	0	-0.0397629	-1.02794	0.819367	0.908	0	-0.22819	-1.17136	0.213229	0.459	0	0.0473312	1.03335	0.785778	0.843	0	0.757317	0.79842
1553547_at	NA	NA	-0.182489	-1.13484	0.0878553	0.282	0	-0.136724	-1.09941	0.198437	0.414	0	-0.00961604	-1.00669	0.927402	1	0	-0.138074	-1.10044	0.194106	0.622	0	-0.28758	-1.22059	0.0113531	0.0847	0	-0.153567	-1.11232	0.149388	0.345	0	-0.276148	-1.21096	0.0148414	0.0946	0	-0.0693844	-1.04927	0.511698	0.612	0	0.126284	0.190919
1553551_s_at	ND2	MTND2	0.167564	1.12316	0.028935	0.149	0	0.240437	1.18135	0.00214869	0.0299	0	0.07174	1.05098	0.341316	0.988	0	0.20161	1.14998	0.00920431	0.209	0	0.0836604	1.0597	0.289133	0.54	0	0.191124	1.14165	0.0132783	0.0811	0	0.0231231	1.01616	0.768497	0.892	0	0.110132	1.07933	0.146236	0.226	0	0.0307928	0.0606334
1553567_s_at	ATP6	ATP synthase F0 subunit 6	-0.0753737	-1.05363	0.381059	0.63	0	0.0729044	1.05183	0.396753	0.618	0	-0.0367103	-1.02577	0.668843	1	0	0.130695	1.09482	0.13139	0.549	0	-0.0742373	-1.0528	0.409227	0.648	0	0.115608	1.08343	0.181089	0.387	0	-0.11614	-1.08383	0.198626	0.44	0	0.0693539	1.04925	0.420007	0.525	0	0.0771732	0.127882
1553575_at	ND6	NADH dehydrogenase, subunit 6 (complex I)	-0.0342739	-1.02404	0.597998	0.793	0	0.0217273	1.01517	0.737997	0.865	0	-0.0699866	-1.04971	0.283488	0.983	0	-0.0716435	-1.05091	0.272361	0.69	0	-0.0435853	-1.03067	0.521671	0.736	0	-0.0404066	-1.0284	0.534382	0.723	0	-0.127098	-1.09209	0.0652256	0.235	0	-0.186471	-1.13798	0.00552894	0.0144	0	0.109659	0.170164
1553581_s_at	SREK1IP1	SREK1-interacting protein 1	0.0505128	1.03563	0.707681	0.858	0	-0.131771	-1.09564	0.329731	0.555	0	-0.0624409	-1.04423	0.643103	1	0	-0.0998215	-1.07164	0.459503	0.814	0	-0.0651251	-1.04618	0.644002	0.818	0	0.0194969	1.01361	0.884862	0.944	0	-0.051092	-1.03605	0.716853	0.862	0	-0.333078	-1.2597	0.0159348	0.0357	0	0.275014	0.356786
1553583_a_at	THRSP	thyroid hormone responsive	-0.45162	-1.36757	0.625551	0.809	0	0.969361	1.95797	0.296727	0.522	0	-0.258016	-1.19583	0.780246	1	0	0.847129	1.79892	0.361274	0.756	0	0.466161	1.38143	0.630052	0.81	0	0.707285	1.63273	0.445411	0.655	0	-0.687646	-1.61065	0.477928	0.706	0	0.347476	1.27233	0.707194	0.78	0	0.681136	0.733324
1553587_a_at	POLE4	polymerase (DNA-directed), epsilon 4, accessory subunit	-0.0855381	-1.06108	0.697365	0.852	0	0.0894396	1.06396	0.684308	0.832	0	0.182709	1.13501	0.407294	0.993	0	0.21348	1.15948	0.333467	0.735	0	0.155807	1.11404	0.498799	0.72	0	0.239024	1.18019	0.279367	0.501	0	0.481023	1.39573	0.0400416	0.175	0	0.738772	1.66875	0.00133557	0.00424	0	0.0298873	0.0591542
1553588_at	NA	NA	0.0240177	1.01679	0.784465	0.899	0	0.103987	1.07474	0.239092	0.46	0	-0.0466031	-1.03283	0.595965	1	0	-0.00815967	-1.00567	0.925946	0.983	0	-0.0637197	-1.04516	0.488579	0.713	0	0.0625067	1.04428	0.477431	0.68	0	-0.139586	-1.10159	0.132295	0.351	0	-0.0618645	-1.04381	0.481947	0.585	0	0.329601	0.411855
1553589_a_at	PDZK1IP1	PDZK1 interacting protein 1	0.126914	1.09196	0.653721	0.826	0	-0.439581	-1.35621	0.123851	0.313	0	0.256499	1.19458	0.365915	0.989	0	-0.161871	-1.11874	0.567431	0.866	0	0.073621	1.05235	0.803378	0.907	0	-0.131299	-1.09528	0.642598	0.8	0	0.180705	1.13344	0.541678	0.753	0	-1.08902	-2.1273	0.000284178	0.00112	-1	0.00112533	0.00389205
1553599_a_at	SYCP3	synaptonemal complex protein 3	-0.116556	-1.08414	0.476016	0.706	0	0.109517	1.07887	0.50295	0.704	0	-0.107423	-1.0773	0.511116	0.999	0	0.0441985	1.03111	0.786552	0.945	0	-0.349756	-1.27435	0.0441366	0.186	0	-0.227939	-1.17116	0.166033	0.368	0	-0.288001	-1.22095	0.0955329	0.292	0	-0.303465	-1.23411	0.0669307	0.119	0	0.0982071	0.155451
1553602_at	MUCL1	mucin-like 1	-0.523024	-1.43696	0.211501	0.458	0	-0.0896789	-1.06413	0.829233	0.916	0	-0.0486329	-1.03428	0.906873	1	0	-0.178649	-1.13182	0.66763	0.906	0	-0.058237	-1.04119	0.893446	0.953	0	-0.242694	-1.1832	0.559935	0.742	0	-0.59533	-1.51082	0.174418	0.41	0	-0.829173	-1.77667	0.0499227	0.0931	0	0.52672	0.597677
1553603_s_at	ATL2	atlastin GTPase 2	0.0604705	1.04281	0.731873	0.871	0	0.0251248	1.01757	0.886746	0.946	0	0.0370575	1.02602	0.833635	1	0	-0.191438	-1.1419	0.280293	0.697	0	-0.129393	-1.09383	0.484006	0.709	0	-0.308178	-1.23814	0.0847004	0.246	0	-0.276711	-1.21143	0.137472	0.359	0	-0.828208	-1.77548	1.61e-05	9.34e-05	0	0.000243911	0.00107428
1553604_at	ABCA13	ATP-binding cassette, sub-family A (ABC1), member 13	-0.2244	-1.16829	0.557487	0.767	0	0.285127	1.21852	0.456502	0.668	0	-0.0815937	-1.05819	0.830883	1	0	0.33593	1.26219	0.380781	0.768	0	-0.325669	-1.25325	0.416307	0.654	0	0.143056	1.10424	0.708191	0.843	0	0.266845	1.20317	0.504984	0.727	0	0.103965	1.07472	0.785553	0.843	0	0.755148	0.796813
1553605_a_at	ABCA13	ATP-binding cassette, sub-family A (ABC1), member 13	-0.244315	-1.18453	0.617594	0.805	0	0.728255	1.65663	0.140093	0.337	0	0.0912975	1.06533	0.85186	1	0	0.748033	1.6795	0.129844	0.547	0	-0.190267	-1.14097	0.709922	0.859	0	0.353222	1.27741	0.470943	0.675	0	0.417685	1.33578	0.415277	0.657	0	0.190763	1.14137	0.69654	0.772	0	0.473275	0.548675
1553608_a_at	LINC00189	long intergenic non-protein coding RNA 189	0.319586	1.24797	0.15149	0.381	0	0.40887	1.32765	0.068068	0.22	0	-0.0500202	-1.03528	0.820807	1	0	0.00427447	1.00297	0.984553	0.996	0	0.47414	1.38909	0.0437568	0.185	0	0.360018	1.28344	0.106997	0.282	0	0.0694659	1.04933	0.763621	0.89	0	0.151455	1.11069	0.493618	0.596	0	0.196865	0.272831
1553612_at	ZNF354B	zinc finger protein 354B	0.24063	1.18151	0.591116	0.788	0	0.547447	1.4615	0.224086	0.444	0	-0.544458	-1.45847	0.226593	0.971	0	0.0126548	1.00881	0.977432	0.995	0	0.478079	1.39289	0.309068	0.56	0	0.00614251	1.00427	0.989045	0.994	0	-0.305641	-1.23597	0.51436	0.734	0	-0.023274	-1.01626	0.958508	0.971	0	0.428907	0.507534
1553613_s_at	FOXC1	forkhead box C1	-0.768707	-1.70374	0.0719058	0.251	0	-0.804523	-1.74657	0.0599671	0.205	0	-0.80916	-1.75219	0.0585524	0.848	0	-0.853375	-1.80672	0.0464346	0.388	0	-0.66009	-1.58018	0.137655	0.356	0	-0.61006	-1.52632	0.151046	0.347	0	-1.42959	-2.6937	0.00188068	0.0258	-1	-2.10876	-4.3132	5.25e-06	3.52e-05	-1	0.00166137	0.00538596
1553614_a_at	FLJ25694	uncharacterized protein FLJ25694	0.184087	1.1361	0.720135	0.865	0	-0.00859075	-1.00597	0.986653	0.994	0	-0.330168	-1.25716	0.521016	0.999	0	-0.204983	-1.15267	0.689971	0.915	0	0.297118	1.22869	0.580611	0.778	0	0.164598	1.12085	0.748676	0.867	0	-0.241854	-1.18251	0.652757	0.825	0	-0.967251	-1.95511	0.0636208	0.114	0	0.472153	0.547811
1553627_s_at	EFCAB13	EF-hand calcium binding domain 13	-0.0921588	-1.06596	0.530752	0.748	0	0.0531514	1.03753	0.717386	0.852	0	0.279008	1.21336	0.0612671	0.852	0	0.0366448	1.02573	0.802879	0.949	0	0.0451555	1.03179	0.768691	0.89	0	-0.0426187	-1.02998	0.771596	0.881	0	-0.126055	-1.09131	0.412882	0.655	0	-0.0155228	-1.01082	0.915769	0.941	0	0.378492	0.459611
1553633_s_at	SLC9B1	solute carrier family 9, subfamily B (NHA1, cation proton antiporter 1), member 1	-0.896019	-1.86092	0.012638	0.0925	0	-0.784559	-1.72257	0.027994	0.132	0	0.00547153	1.0038	0.987506	1	0	0.24357	1.18392	0.486675	0.829	0	-0.645544	-1.56433	0.0813696	0.263	0	-0.45953	-1.37509	0.191813	0.4	0	-0.0398456	-1.028	0.913173	0.964	0	0.195574	1.14518	0.576187	0.67	0	0.0118265	0.0275476
1553634_a_at	FLJ40852	uncharacterized LOC285962	-0.841166	-1.7915	0.0496898	0.203	0	-1.04328	-2.06091	0.015836	0.0935	0	-0.430652	-1.34784	0.308882	0.983	0	-0.288369	-1.22126	0.494539	0.833	0	-0.966193	-1.95368	0.0317004	0.154	0	-1.11126	-2.16034	0.0104289	0.0699	0	-0.76599	-1.70054	0.0861809	0.275	0	-1.16881	-2.24826	0.0072327	0.0182	-1	0.0869619	0.140824
1553635_s_at	TCTEX1D1	Tctex1 domain containing 1	0.161123	1.11816	0.402183	0.647	0	0.741366	1.67176	0.000271613	0.00942	0	0.0185672	1.01295	0.922857	1	0	0.0245558	1.01717	0.898098	0.975	0	0.329354	1.25645	0.104527	0.304	0	0.688573	1.61169	0.000655693	0.013	0	-0.109845	-1.07911	0.584328	0.782	0	-0.00965426	-1.00671	0.959842	0.972	0	0.000150361	0.000716629
1553639_a_at	PPARGC1B	peroxisome proliferator-activated receptor gamma, coactivator 1 beta	-0.0131058	-1.00913	0.948435	0.979	0	-0.132279	-1.09602	0.514712	0.714	0	-0.110757	-1.07979	0.585186	1	0	-0.248391	-1.18788	0.223358	0.646	0	0.0870685	1.06221	0.681425	0.842	0	0.257244	1.19519	0.207508	0.42	0	-0.108008	-1.07774	0.610723	0.799	0	0.283293	1.21697	0.16574	0.25	0	0.221002	0.299407
1553645_at	CCDC141	coiled-coil domain containing 141	-0.396255	-1.31609	0.163348	0.397	0	-0.33257	-1.25925	0.240857	0.462	0	-0.035111	-1.02464	0.900859	1	0	-0.0210705	-1.01471	0.940403	0.986	0	-0.42344	-1.34112	0.154526	0.381	0	-0.418973	-1.33698	0.140931	0.334	0	-0.225746	-1.16938	0.444909	0.68	0	0.355087	1.27906	0.210863	0.304	0	0.161138	0.232249
1553668_at	LRCH3	leucine-rich repeats and calponin homology (CH) domain containing 3	-0.251399	-1.19036	0.35742	0.61	0	0.0344224	1.02415	0.899355	0.952	0	-0.0380373	-1.02672	0.888852	1	0	-0.0672391	-1.04771	0.804905	0.95	0	-0.185453	-1.13717	0.515456	0.732	0	-0.310511	-1.24015	0.256606	0.477	0	-0.14474	-1.10553	0.611481	0.799	0	0.196539	1.14595	0.471207	0.575	0	0.780876	0.818397
1553672_at	ENAH	enabled homolog (Drosophila)	0.248131	1.18767	0.229839	0.479	0	0.0550108	1.03887	0.788819	0.893	0	-0.0256195	-1.01792	0.900705	1	0	-0.0181508	-1.01266	0.929559	0.984	0	0.606954	1.52304	0.00627204	0.0598	0	0.396493	1.3163	0.0574105	0.195	0	-0.138967	-1.10112	0.518295	0.736	0	-0.0191477	-1.01336	0.925701	0.949	0	0.031642	0.0619948
1553677_a_at	TIPRL	TIP41, TOR signaling pathway regulator-like (S. cerevisiae)	0.220245	1.16493	0.464584	0.698	0	-0.135548	-1.09851	0.652169	0.81	0	-0.308114	-1.23809	0.30736	0.983	0	-0.839206	-1.78907	0.00687323	0.185	0	-0.244512	-1.18469	0.437695	0.671	0	-0.207697	-1.15484	0.490297	0.691	0	-0.397287	-1.31703	0.209285	0.455	0	-0.841813	-1.7923	0.00671219	0.0171	0	0.0200763	0.0425605
1553678_a_at	ITGB1	integrin, beta 1 (fibronectin receptor, beta polypeptide, antigen CD29 includes MDF2, MSK12)	0.779403	1.71642	0.00471054	0.0533	0	0.771732	1.70732	0.00510655	0.0489	0	0.44914	1.36523	0.0954319	0.888	0	0.668634	1.58957	0.0144185	0.254	0	0.631872	1.54957	0.0263257	0.138	0	0.33681	1.26296	0.208705	0.422	0	0.919778	1.89182	0.00157726	0.0228	0	0.983347	1.97705	0.000470408	0.00172	0	0.0133504	0.0304345
1553679_s_at	VKORC1L1	vitamin K epoxide reductase complex, subunit 1-like 1	0.10072	1.07231	0.507737	0.731	0	-0.0751753	-1.05349	0.620739	0.789	0	-0.247266	-1.18696	0.107287	0.899	0	-0.143019	-1.10421	0.347894	0.747	0	-0.0810953	-1.05782	0.609809	0.797	0	-0.139383	-1.10143	0.360193	0.581	0	-0.317409	-1.24609	0.0493516	0.199	0	-0.500032	-1.41425	0.00163041	0.00503	0	0.0208839	0.0440041
1553682_at	FBXL14	F-box and leucine-rich repeat protein 14	-0.00124238	-1.00086	0.996676	0.999	0	-0.253944	-1.19246	0.396001	0.618	0	0.066365	1.04708	0.823938	1	0	-0.0312988	-1.02193	0.91642	0.981	0	-0.532588	-1.44652	0.0917875	0.282	0	-1.0772	-2.10994	0.000614364	0.0124	-1	-0.586834	-1.50195	0.0639036	0.232	0	-0.210888	-1.1574	0.480453	0.584	0	0.0095419	0.0230798
1553683_s_at	FBXL14	F-box and leucine-rich repeat protein 14	-0.329307	-1.25641	0.167677	0.402	0	-0.394993	-1.31494	0.0991733	0.275	0	-0.261988	-1.19913	0.270874	0.983	0	0.19281	1.14299	0.416608	0.79	0	-0.674309	-1.59583	0.00828193	0.0702	0	-0.387176	-1.30783	0.105878	0.281	0	-0.360799	-1.28414	0.148673	0.376	0	-0.273457	-1.2087	0.250678	0.35	0	0.0699891	0.118071
1553685_s_at	SP1	Sp1 transcription factor	0.578828	1.49364	0.0328161	0.159	0	0.365514	1.28834	0.172511	0.381	0	0.493953	1.4083	0.0670638	0.859	0	0.285096	1.21849	0.285756	0.701	0	0.00665867	1.00463	0.980884	0.992	0	0.142426	1.10376	0.592432	0.765	0	0.706571	1.63192	0.013374	0.0889	0	0.174883	1.12887	0.511258	0.612	0	0.157729	0.228243
1553686_at	C18orf25	chromosome 18 open reading frame 25	0.0642192	1.04552	0.659255	0.83	0	-0.313551	-1.24276	0.0346745	0.149	0	-0.101878	-1.07317	0.4848	0.998	0	-0.170647	-1.12556	0.243766	0.665	0	-0.186956	-1.13836	0.222329	0.469	0	-0.183031	-1.13527	0.21163	0.425	0	-0.249235	-1.18858	0.105518	0.309	0	-0.225217	-1.16895	0.125622	0.2	0	0.274807	0.356635
1553689_s_at	METTL6	methyltransferase like 6	0.139621	1.10162	0.362596	0.614	0	-0.032569	-1.02283	0.831237	0.917	0	0.0227871	1.01592	0.881457	1	0	0.120782	1.08732	0.430513	0.798	0	0.101709	1.07304	0.525197	0.739	0	0.235963	1.17769	0.126434	0.312	0	0.448537	1.36466	0.00661972	0.058	0	0.768442	1.70343	4.88e-06	3.31e-05	0	8.25e-05	0.00043339
1553691_at	B3GALNT2	beta-1,3-N-acetylgalactosaminyltransferase 2	0.453192	1.36907	0.0618218	0.23	0	-0.192662	-1.14287	0.421333	0.639	0	-0.0376784	-1.02646	0.874698	1	0	-0.212471	-1.15867	0.375489	0.765	0	0.00240843	1.00167	0.992309	0.997	0	-0.240626	-1.18151	0.316009	0.539	0	0.00111968	1.00078	0.996424	0.999	0	-0.747384	-1.67875	0.00266779	0.0077	0	0.00519142	0.0139144
1553693_s_at	CBR4	carbonyl reductase 4	-0.353879	-1.27799	0.102938	0.306	0	-0.0351204	-1.02464	0.86992	0.937	0	-0.0329989	-1.02314	0.877713	1	0	0.050974	1.03596	0.812152	0.953	0	-0.147275	-1.10748	0.512179	0.729	0	-0.138732	-1.10094	0.518438	0.711	0	-0.233898	-1.17601	0.299289	0.554	0	-0.281783	-1.2157	0.192192	0.282	0	0.641157	0.698348
1553694_a_at	PIK3C2A	phosphatidylinositol-4-phosphate 3-kinase, catalytic subunit type 2 alpha	0.858811	1.81354	0.0457423	0.193	0	0.969683	1.95841	0.0247663	0.122	0	-0.0574336	-1.04061	0.891822	1	0	0.0739547	1.0526	0.860993	0.967	0	0.615773	1.53238	0.166821	0.398	0	0.29625	1.22795	0.48391	0.686	0	0.196257	1.14572	0.657037	0.828	0	0.304973	1.2354	0.471188	0.575	0	0.208844	0.286024
1553695_a_at	NLRX1	NLR family member X1	-0.380649	-1.30193	0.0296522	0.151	0	-0.496943	-1.41122	0.00511967	0.049	0	-0.0932592	-1.06678	0.586785	1	0	-0.0816436	-1.05822	0.634108	0.894	0	-0.473768	-1.38873	0.0102744	0.0794	0	-0.251159	-1.19016	0.146524	0.342	0	-0.27541	-1.21034	0.128273	0.345	0	-0.709526	-1.63527	0.000109697	0.00049	0	0.00284821	0.00845665
1553696_s_at	ZNF569	zinc finger protein 569	0.276238	1.21103	0.193244	0.436	0	0.28283	1.21658	0.182989	0.395	0	-0.161977	-1.11882	0.443282	0.998	0	0.237749	1.17915	0.261888	0.681	0	0.0695774	1.04941	0.752325	0.881	0	0.27573	1.21061	0.194053	0.403	0	-0.274498	-1.20957	0.216052	0.462	0	0.337233	1.26333	0.113523	0.184	0	0.0834586	0.136175
1553697_at	CCSAP	centriole, cilia and spindle-associated protein	0.137029	1.09964	0.288256	0.543	0	0.0848814	1.0606	0.509346	0.709	0	-0.103597	-1.07445	0.421058	0.994	0	-0.108943	-1.07844	0.397638	0.78	0	-0.055495	-1.03922	0.679611	0.841	0	0.101778	1.07309	0.429214	0.641	0	-0.297829	-1.22929	0.0298753	0.146	0	-0.193067	-1.14319	0.136493	0.214	0	0.0450627	0.0825829
1553698_a_at	CCSAP	centriole, cilia and spindle-associated protein	0.322795	1.25075	0.198056	0.442	0	0.0577999	1.04088	0.816441	0.909	0	-0.0383862	-1.02696	0.877468	1	0	-0.535452	-1.4494	0.0349887	0.352	0	-0.293694	-1.22577	0.261966	0.511	0	-0.328008	-1.25528	0.191014	0.4	0	-0.450097	-1.36613	0.0879241	0.278	0	-0.617289	-1.53399	0.015712	0.0353	0	0.0103632	0.0246994
1553703_at	ZNF791	zinc finger protein 791	-0.0611616	-1.04331	0.752731	0.883	0	-0.100166	-1.0719	0.606157	0.78	0	-0.00401093	-1.00278	0.98351	1	0	0.112411	1.08103	0.562983	0.864	0	0.0459563	1.03237	0.820894	0.918	0	0.069514	1.04936	0.72033	0.851	0	0.0948575	1.06796	0.640536	0.818	0	0.000104076	1.00007	0.999572	1	0	0.983714	0.986611
1553704_x_at	ZNF791	zinc finger protein 791	-0.0188289	-1.01314	0.919561	0.966	0	-0.0206389	-1.01441	0.91186	0.957	0	0.0761581	1.05421	0.68314	1	0	0.162982	1.1196	0.383632	0.771	0	0.105631	1.07596	0.588484	0.783	0	0.0125488	1.00874	0.946338	0.974	0	-0.0079554	-1.00553	0.967455	0.987	0	0.0299657	1.02099	0.872325	0.909	0	0.988578	0.990686
1553705_a_at	CHRM3	cholinergic receptor, muscarinic 3	-0.889987	-1.85316	0.00479376	0.0539	0	-0.89461	-1.85911	0.00459364	0.046	0	-0.745443	-1.67649	0.0169944	0.69	0	-1.00997	-2.01387	0.00152257	0.0924	0	-0.899479	-1.86539	0.00629764	0.06	0	-0.992189	-1.9892	0.00181392	0.0241	0	-1.0864	-2.12344	0.00114226	0.0186	-1	-1.2443	-2.36904	0.000131104	0.000573	-1	0.00917919	0.0223369
1553706_at	HTRA4	HtrA serine peptidase 4	0.180819	1.13353	0.410769	0.654	0	0.0573921	1.04058	0.793488	0.896	0	0.00665812	1.00463	0.975765	1	0	0.133098	1.09665	0.54432	0.856	0	0.0694776	1.04934	0.761896	0.886	0	0.118189	1.08537	0.590186	0.764	0	0.174418	1.12851	0.447854	0.683	0	1.8835	3.68969	6.56e-12	3.65e-10	1	9.96e-11	5.26e-09
1553709_a_at	PRPF38A	PRP38 pre-mRNA processing factor 38 (yeast) domain containing A	0.291917	1.22427	0.0288146	0.148	0	0.091177	1.06524	0.486395	0.692	0	0.1364	1.09916	0.299022	0.983	0	0.0286314	1.02004	0.82665	0.958	0	0.269415	1.20532	0.0526211	0.206	0	0.100341	1.07203	0.443875	0.654	0	0.132896	1.09649	0.332981	0.585	0	-0.00835437	-1.00581	0.949038	0.964	0	0.30666	0.388766
1553710_at	FAM218A	family with sequence similarity 218, member A	-0.220744	-1.16533	0.310449	0.564	0	-0.143254	-1.10439	0.509274	0.709	0	0.0796661	1.05677	0.713237	1	0	-0.00732689	-1.00509	0.97302	0.994	0	-0.381386	-1.30259	0.0963824	0.29	0	-0.51278	-1.4268	0.0208362	0.106	0	-0.241781	-1.18245	0.288328	0.542	0	-0.554828	-1.46899	0.0127496	0.0296	0	0.0602681	0.104661
1553713_a_at	RHEBL1	Ras homolog enriched in brain like 1	-0.119742	-1.08654	0.534182	0.751	0	-0.305842	-1.23614	0.115715	0.301	0	-0.295582	-1.22738	0.128176	0.919	0	-0.182114	-1.13454	0.345521	0.745	0	-0.0639558	-1.04533	0.750578	0.881	0	-0.263738	-1.20059	0.173747	0.377	0	0.220781	1.16536	0.274826	0.528	0	0.389518	1.30996	0.0465855	0.088	0	0.0130339	0.0298331
1553717_at	NA	NA	-0.344595	-1.26979	0.310426	0.564	0	-0.524292	-1.43823	0.124992	0.315	0	-0.131889	-1.09573	0.696729	1	0	-0.469458	-1.38459	0.168658	0.595	0	-0.626198	-1.54349	0.0807082	0.262	0	-0.895297	-1.85999	0.010169	0.0689	0	-0.416329	-1.33453	0.241999	0.493	0	-0.478975	-1.39375	0.160332	0.244	0	0.335962	0.418102
1553718_at	ZNF548	zinc finger protein 548	0.28626	1.21947	0.0361309	0.168	0	0.412739	1.33121	0.00305816	0.0363	0	0.144884	1.10564	0.2819	0.983	0	0.106764	1.07681	0.426728	0.795	0	0.129283	1.09375	0.357887	0.604	0	0.10535	1.07576	0.432844	0.644	0	0.060759	1.04301	0.664755	0.831	0	0.124933	1.09046	0.352835	0.459	0	0.144726	0.213104
1553719_s_at	ZNF548	zinc finger protein 548	0.35246	1.27674	0.000878179	0.0215	0	0.385274	1.30611	0.00031271	0.0101	0	0.226885	1.17031	0.0275894	0.762	0	0.0470951	1.03318	0.640571	0.896	0	0.241577	1.18228	0.0250112	0.135	0	0.160646	1.11779	0.11489	0.295	0	0.0500604	1.03531	0.635117	0.815	0	0.0513848	1.03626	0.610518	0.7	0	0.0016973	0.0054817
1553725_s_at	ZNF644	zinc finger protein 644	1.02975	2.04167	0.00157483	0.0297	1	0.208488	1.15548	0.504076	0.705	0	-0.0898863	-1.06429	0.772962	1	0	-0.503931	-1.41807	0.109676	0.518	0	0.377687	1.29926	0.249032	0.498	0	-0.469161	-1.3843	0.135828	0.326	0	0.0843404	1.0602	0.795743	0.906	0	0.064857	1.04598	0.835069	0.882	0	0.0010803	0.00376363
1553726_s_at	C6orf170	chromosome 6 open reading frame 170	0.336369	1.26258	0.301244	0.556	0	0.531338	1.44527	0.104888	0.284	0	0.0276453	1.01935	0.931971	1	0	0.24564	1.18562	0.449288	0.808	0	-0.120666	-1.08724	0.721775	0.865	0	-0.0563971	-1.03987	0.861763	0.931	0	-0.334481	-1.26092	0.325424	0.579	0	-0.637007	-1.5551	0.0530623	0.098	0	0.0528339	0.0940058
1553734_at	AK7	adenylate kinase 7	0.331608	1.25841	0.288067	0.543	0	0.125062	1.09055	0.687395	0.834	0	0.0904964	1.06474	0.77084	1	0	-0.0587041	-1.04153	0.850101	0.964	0	-0.0720503	-1.05121	0.824487	0.919	0	0.187696	1.13894	0.546258	0.732	0	-0.278728	-1.21312	0.392359	0.637	0	-1.12192	-2.17637	0.000613575	0.00217	-1	0.00331773	0.00960517
1553736_at	ZFC3H1	zinc finger, C3H1-type containing	1.31992	2.49652	0.00170592	0.0309	1	1.18507	2.27374	0.00451671	0.0456	1	-0.139626	-1.10162	0.728777	1	0	0.102423	1.07358	0.799168	0.948	0	1.52663	2.88111	0.00058584	0.0151	1	1.68009	3.20449	9.78e-05	0.0041	1	0.182986	1.13523	0.664006	0.831	0	0.486161	1.40071	0.230038	0.327	0	2.49e-05	0.000157908
1553743_at	NA	NA	-0.152853	-1.11177	0.553259	0.764	0	-0.217353	-1.1626	0.399943	0.621	0	0.304234	1.23476	0.240133	0.976	0	0.375992	1.29773	0.147874	0.57	0	-0.651837	-1.57117	0.0182011	0.112	0	-0.721612	-1.64902	0.00668553	0.0533	0	0.368678	1.29117	0.174377	0.41	0	0.656791	1.57657	0.0130675	0.0302	0	1.81e-05	0.000120236
1553749_at	FAM76B	family with sequence similarity 76, member B	1.22	2.32947	2.54e-06	0.00133	1	1.17488	2.25775	5.11e-06	0.00102	1	0.365698	1.2885	0.12238	0.914	0	0.563177	1.47752	0.0189791	0.285	0	1.1551	2.227	1.5e-05	0.00191	1	1.07923	2.11291	2.2e-05	0.00168	1	0.559659	1.47392	0.0254637	0.132	0	1.27746	2.42412	1.03e-06	8.68e-06	1	8.32e-07	9.1e-06
1553750_a_at	FAM76B	family with sequence similarity 76, member B	0.251373	1.19034	0.500418	0.726	0	-0.286541	-1.21971	0.4427	0.657	0	-0.264024	-1.20082	0.479195	0.998	0	-0.262584	-1.19963	0.481585	0.826	0	-0.575265	-1.48995	0.143353	0.365	0	-0.651636	-1.57095	0.0841435	0.245	0	-0.0154436	-1.01076	0.968361	0.988	0	0.0952996	1.06829	0.798026	0.853	0	0.347941	0.429817
1553757_at	IQCG	IQ motif containing G	-0.346061	-1.27109	0.294569	0.549	0	-0.222683	-1.1669	0.49879	0.701	0	-0.406685	-1.32564	0.218885	0.968	0	-0.312285	-1.24167	0.343789	0.744	0	-0.293028	-1.22521	0.395291	0.637	0	-0.748541	-1.68009	0.0258692	0.121	0	-0.30379	-1.23438	0.37828	0.625	0	-0.418859	-1.33687	0.205589	0.298	0	0.679834	0.73223
1553759_at	MCM9	minichromosome maintenance complex component 9	-0.147301	-1.1075	0.592018	0.789	0	-0.279674	-1.21392	0.310508	0.537	0	-0.195417	-1.14505	0.47753	0.998	0	-0.13801	-1.10039	0.615534	0.885	0	-0.420212	-1.33812	0.14705	0.37	0	-0.367252	-1.28989	0.184385	0.392	0	-0.313939	-1.2431	0.276695	0.53	0	0.0112118	1.0078	0.967421	0.978	0	0.803208	0.836887
1553764_a_at	AJUBA	ajuba LIM protein	-0.147807	-1.10788	0.557966	0.767	0	-0.123581	-1.08944	0.624087	0.792	0	-0.0469124	-1.03305	0.852285	1	0	-0.153918	-1.11259	0.541854	0.855	0	-0.535165	-1.44911	0.0459868	0.19	0	-0.463092	-1.37849	0.0700484	0.22	0	-0.443313	-1.35972	0.0964921	0.294	0	-1.62091	-3.0757	2.55e-08	3.65e-07	-1	1.55e-06	1.52e-05
1553768_a_at	DCBLD1	discoidin, CUB and LCCL domain containing 1	-1.12413	-2.17971	0.000144021	0.00845	-1	-1.6431	-3.12337	1.71e-07	0.000142	-1	-1.0729	-2.10366	0.000265075	0.354	0	-1.27036	-2.41222	2.36e-05	0.0185	-1	-1.3304	-2.51472	2.31e-05	0.00251	-1	-1.57372	-2.97671	4.39e-07	0.000133	-1	-0.854467	-1.80809	0.00444618	0.045	0	-2.08261	-4.23574	3.96e-10	1.07e-08	-1	6.31e-08	1.04e-06
1553772_at	GK5	glycerol kinase 5 (putative)	0.0909272	1.06505	0.49172	0.719	0	0.0166907	1.01164	0.899361	0.952	0	-0.0778268	-1.05543	0.555967	1	0	0.00897684	1.00624	0.945767	0.987	0	-0.00502114	-1.00349	0.970978	0.988	0	0.14391	1.1049	0.278006	0.5	0	-0.328592	-1.25579	0.0201307	0.114	0	-0.0104216	-1.00725	0.937057	0.956	0	0.136696	0.203599
1553775_at	FLJ31715	uncharacterized FLJ31715	0.181498	1.13406	0.528021	0.746	0	-0.623884	-1.54102	0.0332319	0.145	0	-0.208385	-1.15539	0.469004	0.998	0	-0.87967	-1.83995	0.00321603	0.132	0	-0.0561731	-1.0397	0.851624	0.933	0	-0.262779	-1.19979	0.36184	0.583	0	-0.480324	-1.39506	0.113681	0.322	0	-1.06559	-2.09302	0.000448269	0.00165	-1	0.00109052	0.00379369
1553785_at	RASGEF1B	RasGEF domain family, member 1B	0.222674	1.16689	0.632895	0.814	0	-0.293354	-1.22549	0.52948	0.725	0	-0.225381	-1.16909	0.628777	1	0	-0.696707	-1.6208	0.138492	0.56	0	-0.00901633	-1.00627	0.98523	0.994	0	-0.6094	-1.52562	0.194035	0.403	0	0.338888	1.26478	0.487491	0.714	0	0.245368	1.1854	0.598734	0.689	0	0.370547	0.451788
1553787_at	C11orf45	chromosome 11 open reading frame 45	-1.14558	-2.21234	0.00290575	0.0413	-1	-0.614618	-1.53115	0.100443	0.277	0	0.0116446	1.0081	0.974871	1	0	0.119564	1.08641	0.746476	0.933	0	-1.41187	-2.66082	0.000541511	0.0143	-1	-0.921029	-1.89347	0.0152438	0.0881	0	-0.221132	-1.16565	0.567895	0.77	0	-1.30612	-2.47276	0.000786284	0.00268	-1	0.000146837	0.00070305
1553789_a_at	C21orf58	chromosome 21 open reading frame 58	-0.998784	-1.99831	0.00368974	0.0467	0	-0.720353	-1.64758	0.0330589	0.145	0	0.00591436	1.00411	0.985751	1	0	0.308198	1.23816	0.353885	0.752	0	-1.08494	-2.12129	0.00263524	0.0358	-1	-1.10601	-2.15249	0.00142413	0.0209	-1	-0.329527	-1.2566	0.34331	0.594	0	-0.113422	-1.08179	0.732115	0.801	0	0.000177693	0.000826936
1553793_a_at	KIAA1109	KIAA1109	0.0496192	1.03499	0.82822	0.923	0	-0.117342	-1.08473	0.608199	0.781	0	-0.0847998	-1.06054	0.710876	1	0	-0.313824	-1.243	0.173408	0.601	0	0.00549715	1.00382	0.981658	0.992	0	-0.100324	-1.07201	0.661072	0.812	0	0.134396	1.09763	0.5746	0.775	0	0.192993	1.14313	0.400081	0.506	0	0.637531	0.695216
1553798_a_at	FBXL13	F-box and leucine-rich repeat protein 13	-0.318007	-1.24661	0.0293706	0.15	0	-0.192454	-1.14271	0.181535	0.393	0	-0.375844	-1.2976	0.0106474	0.6	0	-0.303832	-1.23442	0.0370591	0.36	0	-0.279528	-1.2138	0.0654523	0.233	0	-0.242588	-1.18311	0.0936675	0.261	0	-0.509728	-1.42378	0.00114806	0.0187	0	-0.418473	-1.33651	0.00472839	0.0126	0	0.058228	0.101801
1553799_at	FAM227B	family with sequence similarity 227, member B	-0.166786	-1.12255	0.193343	0.436	0	-0.133865	-1.09723	0.295196	0.521	0	-0.212433	-1.15864	0.0991177	0.888	0	0.0168893	1.01178	0.894426	0.974	0	-0.184617	-1.13652	0.168977	0.4	0	-0.202689	-1.15084	0.115213	0.295	0	-0.197411	-1.14664	0.141815	0.366	0	-0.0396537	-1.02787	0.755447	0.82	0	0.467574	0.543633
1553801_a_at	DTD2	D-tyrosyl-tRNA deacylase 2 (putative)	0.345757	1.27082	0.0178424	0.113	0	0.292947	1.22514	0.0432859	0.169	0	0.114142	1.08233	0.423898	0.996	0	0.266203	1.20264	0.0654524	0.437	0	0.305048	1.23546	0.0441656	0.186	0	0.404187	1.32334	0.00604887	0.0502	0	0.297461	1.22898	0.0495115	0.199	0	0.273619	1.20884	0.0585046	0.106	0	0.165451	0.237277
1553815_a_at	TCEANC	transcription elongation factor A (SII) N-terminal and central domain containing	-0.123741	-1.08956	0.539346	0.755	0	-0.388563	-1.30909	0.057468	0.2	0	-0.0523511	-1.03695	0.794834	1	0	-0.18121	-1.13383	0.369636	0.761	0	-0.329869	-1.2569	0.121029	0.331	0	-0.38485	-1.30572	0.0598166	0.2	0	-0.190969	-1.14153	0.365999	0.615	0	-0.293597	-1.22569	0.148385	0.229	0	0.482854	0.557048
1553829_at	CYP1B1-AS1	CYP1B1 antisense RNA 1	-0.543634	-1.45764	0.0705493	0.249	0	-0.546671	-1.46071	0.0690368	0.222	0	-0.528131	-1.44206	0.0787119	0.867	0	-0.288843	-1.22166	0.331605	0.733	0	-0.332455	-1.25915	0.285712	0.537	0	-0.155241	-1.11361	0.600718	0.771	0	-0.18526	-1.13702	0.550518	0.758	0	-0.46889	-1.38404	0.11747	0.189	0	0.545482	0.614289
1553834_at	COL6A5	collagen, type VI, alpha 5	-0.0677972	-1.04812	0.906501	0.961	0	0.271051	1.20669	0.638968	0.802	0	0.490472	1.4049	0.396971	0.992	0	0.541006	1.45499	0.350473	0.749	0	-0.288133	-1.22106	0.633476	0.812	0	0.318809	1.2473	0.581225	0.757	0	0.693381	1.61707	0.253453	0.505	0	0.870196	1.82791	0.135513	0.213	0	0.655602	0.711018
1553835_a_at	COL6A5	collagen, type VI, alpha 5	-0.116754	-1.08429	0.786081	0.9	0	0.0706456	1.05019	0.86953	0.937	0	0.466123	1.38139	0.280905	0.983	0	0.227994	1.17121	0.596457	0.878	0	-0.220959	-1.16551	0.623593	0.806	0	0.188384	1.13949	0.661616	0.812	0	0.414994	1.33329	0.357965	0.608	0	0.408371	1.32719	0.344239	0.45	0	0.809285	0.842194
1553839_at	CCDC149	coiled-coil domain containing 149	-0.754811	-1.68741	0.0232345	0.131	0	-0.472338	-1.38736	0.149864	0.35	0	-0.286683	-1.21983	0.379345	0.99	0	-0.419077	-1.33707	0.200501	0.627	0	-0.567975	-1.48244	0.0987633	0.294	0	-0.6124	-1.5288	0.063513	0.207	0	-1.05377	-2.07595	0.00289338	0.034	-1	-1.87756	-3.67453	3.08e-07	3.07e-06	-1	7.63e-05	0.000406076
1553840_a_at	CCDC149	coiled-coil domain containing 149	-0.932119	-1.90808	0.00561488	0.0589	0	-0.365714	-1.28852	0.263355	0.488	0	-0.326409	-1.25389	0.317596	0.983	0	-0.435061	-1.35197	0.184327	0.613	0	-0.186446	-1.13796	0.583996	0.78	0	-0.775063	-1.71127	0.0199905	0.104	0	-0.93365	-1.9101	0.00782189	0.0642	0	-1.89449	-3.71791	2.56e-07	2.63e-06	-1	2.76e-05	0.000172288
1553845_x_at	C10orf67	chromosome 10 open reading frame 67	0.0763583	1.05435	0.630103	0.812	0	-0.0130858	-1.00911	0.934159	0.969	0	0.00866984	1.00603	0.956349	1	0	-0.0280325	-1.01962	0.859544	0.967	0	0.0587905	1.04159	0.722811	0.865	0	0.374513	1.2964	0.0209661	0.107	0	-0.101156	-1.07263	0.542099	0.753	0	0.0369915	1.02597	0.815385	0.867	0	0.284054	0.366162
1553857_at	IGSF22	immunoglobulin superfamily, member 22	0.0628544	1.04453	0.779592	0.897	0	-0.235442	-1.17727	0.296687	0.522	0	0.030946	1.02168	0.890383	1	0	-0.250647	-1.18974	0.266893	0.685	0	-0.0752746	-1.05356	0.748642	0.88	0	-0.138693	-1.10091	0.537444	0.725	0	-0.165416	-1.12149	0.482105	0.709	0	-0.932838	-1.90903	0.000104532	0.000471	0	0.0040962	0.0114478
1553858_at	ZBTB3	zinc finger and BTB domain containing 3	-0.202438	-1.15064	0.159896	0.392	0	-0.140456	-1.10225	0.327306	0.553	0	-0.0553277	-1.0391	0.698568	1	0	-0.0713137	-1.05067	0.617832	0.885	0	-0.167004	-1.12272	0.266014	0.515	0	-0.168312	-1.12374	0.241335	0.46	0	-0.0706362	-1.05018	0.636509	0.815	0	-0.24364	-1.18398	0.0920011	0.155	0	0.779877	0.817555
1553861_at	TCP11L2	t-complex 11, testis-specific-like 2	-0.983033	-1.97662	0.0171153	0.11	0	-1.68056	-3.20552	9.56e-05	0.0055	-1	-0.954445	-1.93783	0.0204418	0.72	0	-1.51712	-2.86219	0.000365958	0.0543	0	-1.77383	-3.4196	8.39e-05	0.00505	-1	-1.99845	-3.99571	6e-06	0.000755	-1	-1.26526	-2.40371	0.00375198	0.0402	-1	-2.04347	-4.12236	4e-06	2.79e-05	-1	5.63e-05	0.000315089
1553872_at	C17orf103	chromosome 17 open reading frame 103	-0.156489	-1.11457	0.108939	0.316	0	0.0760921	1.05416	0.431707	0.648	0	-0.0243762	-1.01704	0.800649	1	0	-0.0111371	-1.00775	0.908134	0.978	0	-0.0990987	-1.0711	0.328242	0.578	0	-0.0251793	-1.01761	0.794231	0.895	0	-0.0406501	-1.02858	0.687348	0.844	0	-0.0643531	-1.04562	0.505736	0.607	0	0.592559	0.655992
1553882_at	NA	NA	-0.0363097	-1.02549	0.91905	0.966	0	-0.428271	-1.34562	0.233565	0.455	0	0.0265382	1.01857	0.940786	1	0	-0.444022	-1.36039	0.217033	0.641	0	-0.416857	-1.33502	0.267171	0.517	0	-0.516257	-1.43024	0.152171	0.349	0	-0.480564	-1.39529	0.201638	0.444	0	-2.24413	-4.73751	4.57e-08	5.98e-07	-1	3.22e-06	2.79e-05
1553890_s_at	NTN5	netrin 5	-0.328515	-1.25572	0.411227	0.655	0	-0.591718	-1.50704	0.141479	0.339	0	-0.199286	-1.14813	0.617473	1	0	-0.0863609	-1.06169	0.8285	0.958	0	-0.521876	-1.43582	0.213735	0.458	0	0.0404872	1.02846	0.919095	0.961	0	-0.349761	-1.27435	0.402899	0.646	0	-0.412217	-1.33073	0.303319	0.407	0	0.785928	0.822606
1553894_at	CCDC122	coiled-coil domain containing 122	-0.00996879	-1.00693	0.971235	0.987	0	0.0842442	1.06013	0.760668	0.877	0	0.0343574	1.0241	0.901102	1	0	-0.165708	-1.12172	0.549542	0.858	0	-0.141431	-1.103	0.625089	0.806	0	-0.561949	-1.47626	0.0458541	0.171	0	-0.412764	-1.33123	0.157088	0.388	0	-0.514389	-1.42839	0.0668167	0.118	0	0.199068	0.275233
1553901_x_at	ZNF486	zinc finger protein 486	0.298919	1.23022	0.0481966	0.199	0	0.258215	1.196	0.086524	0.253	0	0.170858	1.12573	0.253258	0.983	0	0.189721	1.14054	0.205189	0.631	0	0.116315	1.08396	0.455562	0.687	0	0.167556	1.12315	0.26244	0.483	0	0.0761778	1.05422	0.624573	0.807	0	0.196884	1.14622	0.188837	0.278	0	0.66492	0.719357
1553906_s_at	FGD2	FYVE, RhoGEF and PH domain containing 2	0.0705408	1.05011	0.695228	0.851	0	0.190075	1.14082	0.293179	0.519	0	0.349401	1.27403	0.0560839	0.844	0	0.398276	1.31793	0.0302077	0.334	0	0.395361	1.31527	0.0392667	0.175	0	0.310914	1.24049	0.0880799	0.252	0	0.754026	1.68649	0.000171295	0.00498	0	1.15175	2.22183	2.9e-08	4.07e-07	1	1.57e-06	1.53e-05
1553917_at	PIKFYVE	phosphoinositide kinase, FYVE finger containing	-0.00198694	-1.00138	0.98769	0.995	0	-0.0916272	-1.06557	0.477772	0.684	0	-0.0874585	-1.0625	0.497944	0.998	0	-0.210601	-1.15717	0.106021	0.515	0	0.137958	1.10035	0.307933	0.559	0	-0.0506611	-1.03574	0.694236	0.834	0	-0.0719181	-1.05111	0.593826	0.788	0	0.747142	1.67846	2.81e-07	2.84e-06	0	1.7e-07	2.39e-06
1553918_at	LINC00479	long intergenic non-protein coding RNA 479	0.0653104	1.04631	0.862886	0.94	0	0.375561	1.29734	0.322706	0.549	0	0.659719	1.57978	0.0851114	0.872	0	0.309527	1.2393	0.414404	0.79	0	0.137968	1.10035	0.727314	0.867	0	0.344696	1.26988	0.363742	0.584	0	0.459677	1.37523	0.247877	0.499	0	0.23692	1.17847	0.531655	0.63	0	0.812087	0.844504
1553928_at	ELMOD2	ELMO/CED-12 domain containing 2	0.0740036	1.05263	0.645266	0.821	0	0.0942201	1.06749	0.558032	0.745	0	0.0185695	1.01295	0.907957	1	0	-0.0458754	-1.03231	0.775231	0.942	0	-0.189296	-1.14021	0.262411	0.512	0	-0.153549	-1.1123	0.340986	0.564	0	0.20832	1.15534	0.217985	0.464	0	0.335668	1.26196	0.0402634	0.0778	0	0.0942756	0.150421
1553929_at	ACER1	alkaline ceramidase 1	0.0971964	1.06969	0.832171	0.925	0	-0.527975	-1.4419	0.252347	0.476	0	0.161929	1.11878	0.724141	1	0	-0.370946	-1.2932	0.419899	0.792	0	-0.230905	-1.17357	0.630528	0.81	0	-0.345741	-1.2708	0.452007	0.66	0	-0.21635	-1.16179	0.652191	0.825	0	-2.41202	-5.32218	2.1e-06	1.61e-05	-1	6.72e-05	0.000365616
1553938_a_at	STK32A	serine/threonine kinase 32A	-0.392709	-1.31286	0.28412	0.539	0	-0.376399	-1.2981	0.304397	0.53	0	-0.542227	-1.45622	0.14097	0.931	0	-0.886184	-1.84828	0.0178345	0.277	0	-0.316241	-1.24508	0.408543	0.648	0	-0.348181	-1.27295	0.34176	0.564	0	-1.02977	-2.04169	0.00885731	0.0694	0	-1.28992	-2.44515	0.000778871	0.00266	-1	0.0301013	0.059479
1553940_a_at	LRRC28	leucine rich repeat containing 28	0.148419	1.10835	0.560538	0.768	0	-0.0976149	-1.07	0.701618	0.842	0	0.224055	1.16801	0.380499	0.99	0	0.0604612	1.0428	0.812343	0.953	0	0.122196	1.08839	0.646612	0.819	0	-0.245079	-1.18516	0.337748	0.561	0	0.501354	1.41554	0.0637269	0.231	0	-0.0768661	-1.05472	0.762825	0.825	0	0.317034	0.399187
1553946_at	DCD	dermcidin	-0.850072	-1.80259	0.117571	0.33	0	-0.0985564	-1.0707	0.85447	0.929	0	-0.0760807	-1.05415	0.887397	1	0	-0.101252	-1.0727	0.850536	0.964	0	-0.0091509	-1.00636	0.987006	0.994	0	-0.218581	-1.16359	0.684337	0.828	0	-1.17362	-2.25577	0.0403796	0.176	0	-1.86558	-3.64414	0.000949391	0.00316	-1	0.013724	0.0311605
1553954_at	ALG14	ALG14, UDP-N-acetylglucosaminyltransferase subunit	0.114575	1.08266	0.406208	0.651	0	-0.0921097	-1.06593	0.503846	0.704	0	0.04589	1.03232	0.738736	1	0	0.0362734	1.02546	0.792024	0.946	0	0.0255331	1.01786	0.859111	0.936	0	0.120382	1.08702	0.38299	0.601	0	0.114578	1.08266	0.426951	0.666	0	-0.149483	-1.10917	0.279552	0.382	0	0.585731	0.649791
1553955_at	PPP1R21	protein phosphatase 1, regulatory subunit 21	-0.00424171	-1.00294	0.971652	0.988	0	0.0878679	1.0628	0.462723	0.672	0	0.11025	1.07942	0.357484	0.988	0	0.25942	1.197	0.0332006	0.346	0	-0.192263	-1.14255	0.127444	0.341	0	-0.00525165	-1.00365	0.964907	0.982	0	0.0683383	1.04851	0.58458	0.782	0	0.132917	1.09651	0.268087	0.369	0	0.0925923	0.148201
1553956_at	TMEM237	transmembrane protein 237	0.0941288	1.06742	0.504532	0.729	0	0.177051	1.13057	0.211641	0.43	0	0.0526935	1.0372	0.708324	1	0	0.089894	1.06429	0.523824	0.847	0	-0.118741	-1.08579	0.421245	0.658	0	-0.00513332	-1.00356	0.97091	0.985	0	0.0288382	1.02019	0.84472	0.932	0	-0.528952	-1.44288	0.000386418	0.00146	0	0.00114826	0.00395662
1553957_at	ZNF564	zinc finger protein 564	-0.111733	-1.08053	0.416765	0.659	0	-0.169483	-1.12466	0.219777	0.439	0	0.0669683	1.04751	0.625815	1	0	0.0398119	1.02798	0.771751	0.941	0	-0.127877	-1.09268	0.374461	0.62	0	0.0342068	1.02399	0.803153	0.899	0	0.136036	1.09888	0.344978	0.596	0	0.216444	1.16187	0.118612	0.191	0	0.184372	0.25898
1553959_a_at	B3GALT6	UDP-Gal:betaGal beta 1,3-galactosyltransferase polypeptide 6	0.58621	1.5013	0.155529	0.387	0	0.377056	1.29869	0.358443	0.583	0	0.15714	1.11507	0.701046	1	0	0.013182	1.00918	0.974292	0.994	0	0.800561	1.74178	0.0653048	0.233	0	0.848849	1.80106	0.0416506	0.161	0	0.692089	1.61562	0.109723	0.315	0	0.854247	1.80781	0.0404156	0.078	0	0.220221	0.298555
1553960_at	SNX21	sorting nexin family member 21	-0.0366067	-1.0257	0.84969	0.933	0	0.0242176	1.01693	0.900218	0.952	0	0.0504471	1.03559	0.793993	1	0	0.0855054	1.06106	0.658236	0.902	0	-0.396245	-1.31608	0.0536822	0.208	0	-0.0519854	-1.03669	0.787863	0.89	0	-0.311076	-1.24063	0.12745	0.343	0	-0.949573	-1.9313	7.32e-06	4.69e-05	0	5.16e-05	0.000291922
1553961_s_at	SNX21	sorting nexin family member 21	-0.273564	-1.20879	0.0553808	0.216	0	-0.347213	-1.2721	0.016022	0.0941	0	-0.0205755	-1.01436	0.88355	1	0	-0.125298	-1.09073	0.374055	0.764	0	-0.376586	-1.29827	0.0126663	0.0903	0	-0.283624	-1.21725	0.0472605	0.174	0	-0.410511	-1.32916	0.00684897	0.0592	0	-1.05198	-2.07337	4.46e-10	1.17e-08	-1	5.41e-08	9.13e-07
1553968_a_at	NA	NA	0.272714	1.20808	0.383959	0.632	0	0.209641	1.1564	0.502737	0.704	0	0.292252	1.22455	0.351059	0.988	0	0.33824	1.26421	0.281091	0.698	0	0.190454	1.14112	0.560257	0.764	0	0.534948	1.44889	0.0906851	0.256	0	0.0118038	1.00822	0.97116	0.989	0	0.0295399	1.02069	0.924617	0.948	0	0.783179	0.820218
1553970_s_at	CEL	carboxyl ester lipase (bile salt-stimulated lipase)	-0.231428	-1.174	0.410974	0.655	0	-0.320082	-1.2484	0.256774	0.48	0	-0.23443	-1.17644	0.404967	0.993	0	-0.0972375	-1.06972	0.729112	0.927	0	-0.272106	-1.20757	0.35569	0.603	0	-0.0491896	-1.03468	0.860878	0.931	0	-0.139934	-1.10185	0.633856	0.814	0	0.157918	1.11568	0.574165	0.668	0	0.827765	0.857467
1553971_a_at	GATS	GATS, stromal antigen 3 opposite strand	-0.204194	-1.15204	0.402494	0.648	0	-0.320746	-1.24898	0.190504	0.404	0	0.203762	1.1517	0.403485	0.993	0	0.069055	1.04903	0.776486	0.942	0	-0.495496	-1.40981	0.0552669	0.212	0	-0.308426	-1.23836	0.207841	0.421	0	-0.189775	-1.14059	0.456603	0.69	0	-0.99238	-1.98946	0.000133725	0.000583	0	0.00123935	0.00421661
1553972_a_at	CBS	cystathionine-beta-synthase	-0.225186	-1.16893	0.144225	0.37	0	-0.251075	-1.19009	0.104285	0.283	0	-0.0963855	-1.06909	0.528771	0.999	0	0.064464	1.0457	0.673255	0.908	0	-0.255807	-1.194	0.113318	0.319	0	-0.0641789	-1.04549	0.674615	0.821	0	0.0133826	1.00932	0.93324	0.972	0	-0.123903	-1.08968	0.41864	0.524	0	0.392222	0.472803
1553973_a_at	SPINK6	serine peptidase inhibitor, Kazal type 6	0.160691	1.11782	0.796281	0.905	0	-0.2872	-1.22027	0.64472	0.805	0	-0.256761	-1.19479	0.680107	1	0	-0.469234	-1.38437	0.451938	0.81	0	1.27439	2.41897	0.0540984	0.209	0	0.0668341	1.04742	0.914471	0.96	0	-0.680252	-1.60242	0.298214	0.553	0	-0.771558	-1.70711	0.218107	0.313	0	0.163948	0.235576
1553974_at	C22orf39	chromosome 22 open reading frame 39	0.125003	1.09051	0.342041	0.595	0	0.131837	1.09569	0.316521	0.542	0	-0.00809134	-1.00562	0.950763	1	0	0.109537	1.07888	0.404645	0.785	0	-0.0456781	-1.03217	0.739017	0.874	0	0.134142	1.09744	0.30821	0.531	0	-0.118451	-1.08557	0.38896	0.635	0	-0.264785	-1.20146	0.0471019	0.0888	0	0.0764975	0.12692
1553976_a_at	DPCD	deleted in primary ciliary dyskinesia homolog (mouse)	-0.291298	-1.22374	0.147129	0.375	0	-0.18025	-1.13308	0.366921	0.591	0	0.0816108	1.0582	0.682035	1	0	0.129809	1.09415	0.515111	0.842	0	0.0683013	1.04848	0.742959	0.876	0	-0.129839	-1.09417	0.515015	0.708	0	0.0773915	1.05511	0.710241	0.858	0	-0.217749	-1.16292	0.276523	0.379	0	0.399852	0.480099
1553977_a_at	CYP39A1	cytochrome P450, family 39, subfamily A, polypeptide 1	-0.124113	-1.08984	0.751797	0.883	0	-0.507757	-1.42184	0.198805	0.414	0	0.174018	1.1282	0.657585	1	0	-0.341827	-1.26736	0.385109	0.772	0	-0.357801	-1.28147	0.3847	0.628	0	-0.660294	-1.5804	0.0963782	0.265	0	-0.141506	-1.10306	0.730274	0.871	0	-2.23956	-4.72253	3.97e-07	3.84e-06	-1	1.48e-05	0.000101625
1553978_at	MEF2BNB	MEF2B neighbor	-0.226275	-1.16981	0.027099	0.143	0	-0.295614	-1.22741	0.00443317	0.0451	0	-0.0110607	-1.0077	0.912078	1	0	-0.191061	-1.1416	0.0604358	0.426	0	-0.146138	-1.1066	0.166613	0.397	0	-0.134979	-1.09808	0.181269	0.388	0	0.0367187	1.02578	0.726094	0.868	0	-0.142633	-1.10392	0.158136	0.241	0	0.0380774	0.0719832
1553979_at	NA	NA	0.31112	1.24067	0.0131494	0.0946	0	0.218898	1.16384	0.0769605	0.237	0	0.0317719	1.02227	0.794679	1	0	-0.00582974	-1.00405	0.961904	0.991	0	0.326018	1.25355	0.0129798	0.0917	0	0.278659	1.21307	0.0255688	0.12	0	0.0439434	1.03093	0.730782	0.871	0	-0.02855	-1.01999	0.815091	0.866	0	0.0149165	0.0333529
1553982_a_at	RAB7B	RAB7B, member RAS oncogene family	-0.575989	-1.4907	0.0204846	0.122	0	-0.611078	-1.5274	0.0142293	0.0879	0	-0.0133831	-1.00932	0.956015	1	0	0.154139	1.11276	0.526002	0.847	0	-0.666863	-1.58762	0.0107059	0.0816	0	-0.0786673	-1.05604	0.74589	0.865	0	0.0258432	1.01807	0.918886	0.966	0	-0.279811	-1.21404	0.251606	0.351	0	0.00815713	0.0202529
1553983_at	DTYMK	deoxythymidylate kinase (thymidylate kinase)	-0.201722	-1.15007	0.20746	0.453	0	-0.107109	-1.07707	0.501112	0.703	0	0.124166	1.08988	0.435784	0.997	0	0.149614	1.10927	0.348284	0.747	0	-0.204445	-1.15224	0.221655	0.468	0	0.194445	1.14428	0.224095	0.439	0	-0.0120648	-1.0084	0.942123	0.975	0	0.220751	1.16534	0.168329	0.254	0	0.0866808	0.140464
1553984_s_at	DTYMK	deoxythymidylate kinase (thymidylate kinase)	-0.223768	-1.16778	0.0913298	0.288	0	-0.284669	-1.21813	0.0330354	0.145	0	0.175839	1.12962	0.182473	0.959	0	0.229655	1.17255	0.0833277	0.476	0	-0.239015	-1.18019	0.0847947	0.269	0	-0.0320358	-1.02245	0.806644	0.901	0	0.206218	1.15366	0.1357	0.356	0	0.235387	1.17722	0.0761059	0.132	0	0.000204464	0.000929109
1553986_at	RASEF	RAS and EF-hand domain containing	-0.438742	-1.35542	0.281413	0.536	0	-0.35987	-1.28331	0.376157	0.599	0	-0.56624	-1.48066	0.165912	0.952	0	-0.526354	-1.44028	0.197277	0.623	0	-0.331845	-1.25862	0.434845	0.669	0	-0.207235	-1.15447	0.609474	0.778	0	-1.19731	-2.29311	0.00629561	0.0561	0	-1.0611	-2.08653	0.0109719	0.026	-1	0.137715	0.20475
1553987_at	MAPKAPK5-AS1	MAPKAPK5 antisense RNA 1	-0.0897977	-1.06422	0.518486	0.739	0	-0.0224296	-1.01567	0.871654	0.938	0	-0.0392611	-1.02759	0.777387	1	0	0.170751	1.12564	0.221752	0.645	0	-0.174526	-1.12859	0.232273	0.479	0	-0.277393	-1.212	0.0495226	0.179	0	0.0483382	1.03407	0.739289	0.876	0	-0.0625187	-1.04429	0.652737	0.735	0	0.182566	0.257039
1553989_a_at	ATP6V1C2	ATPase, H+ transporting, lysosomal 42kDa, V1 subunit C2	-0.228849	-1.1719	0.437016	0.677	0	-0.609085	-1.52529	0.0417435	0.165	0	-0.119928	-1.08668	0.683196	1	0	-0.369665	-1.29205	0.211251	0.636	0	-0.500105	-1.41432	0.107459	0.309	0	-0.275077	-1.21006	0.350749	0.572	0	-0.548011	-1.46207	0.0784221	0.261	0	-1.80692	-3.49896	7.44e-08	9.03e-07	-1	1.32e-05	9.19e-05
1553990_at	BRICD5	BRICHOS domain containing 5	-0.0380554	-1.02673	0.761772	0.888	0	-0.0785079	-1.05593	0.53225	0.727	0	0.0164571	1.01147	0.895662	1	0	-0.11879	-1.08582	0.345711	0.745	0	-0.160704	-1.11783	0.223778	0.47	0	-0.138684	-1.1009	0.271642	0.493	0	-0.0230493	-1.0161	0.860595	0.94	0	0.0920417	1.06588	0.464309	0.568	0	0.650664	0.706743
1553991_s_at	VSIG10	V-set and immunoglobulin domain containing 10	-0.0598941	-1.04239	0.755368	0.885	0	-0.245995	-1.18591	0.20372	0.42	0	-0.184196	-1.13618	0.339722	0.988	0	-0.193113	-1.14323	0.317053	0.723	0	-0.237867	-1.17925	0.239437	0.487	0	-0.378162	-1.29969	0.0529488	0.186	0	-0.300351	-1.23144	0.138856	0.361	0	-1.13615	-2.19794	1.85e-07	1.98e-06	-1	3.62e-05	0.000216209
1553992_s_at	NBR2	neighbor of BRCA1 gene 2 (non-protein coding)	-0.813589	-1.75758	0.0054763	0.058	0	-1.10941	-2.15757	0.000227163	0.0086	-1	-0.268828	-1.20483	0.343935	0.988	0	-0.762089	-1.69594	0.00899277	0.207	0	-1.01644	-2.02292	0.00106438	0.0216	-1	-1.32629	-2.50757	1.66e-05	0.00139	-1	-0.717185	-1.64397	0.0180842	0.107	0	-1.41691	-2.67013	5.27e-06	3.53e-05	-1	5.21e-05	0.000294338
1553993_s_at	MED25	mediator complex subunit 25	-0.34396	-1.26924	0.282293	0.537	0	-0.305965	-1.23625	0.338347	0.563	0	0.0790974	1.05636	0.803779	1	0	0.332945	1.25958	0.297836	0.71	0	-0.368703	-1.29119	0.270573	0.52	0	0.179691	1.13264	0.572891	0.751	0	0.378365	1.29987	0.258352	0.511	0	0.910047	1.87911	0.00572983	0.0149	0	0.0074021	0.0186561
1553994_at	NT5E	5'-nucleotidase, ecto (CD73)	0.503724	1.41787	0.0478266	0.198	0	0.330204	1.25719	0.190165	0.403	0	0.239929	1.18093	0.339402	0.988	0	0.513648	1.42766	0.043745	0.382	0	0.263446	1.20034	0.31605	0.566	0	0.131067	1.0951	0.600718	0.771	0	0.315978	1.24486	0.230063	0.478	0	0.383822	1.30479	0.128812	0.204	0	0.54586	0.61461
1553995_a_at	NT5E	5'-nucleotidase, ecto (CD73)	0.235319	1.17717	0.364661	0.616	0	0.249025	1.1884	0.337609	0.563	0	0.190904	1.14148	0.461528	0.998	0	0.37559	1.29737	0.150198	0.573	0	0.249816	1.18906	0.357522	0.604	0	0.195851	1.1454	0.450057	0.658	0	0.532689	1.44662	0.0527963	0.207	0	0.650003	1.56917	0.0144229	0.0329	0	0.395123	0.475516
1554001_at	TRIM37	tripartite motif containing 37	0.0510721	1.03603	0.83125	0.924	0	0.032784	1.02298	0.891183	0.948	0	0.43804	1.35476	0.0715845	0.864	0	0.263284	1.20021	0.27442	0.693	0	-0.104592	-1.07519	0.676642	0.839	0	0.00448688	1.00311	0.98506	0.992	0	0.427064	1.34449	0.092421	0.286	0	0.829445	1.777	0.000981836	0.00325	0	0.010781	0.0255365
1554003_at	ARHGEF28	Rho guanine nucleotide exchange factor (GEF) 28	-0.181422	-1.134	0.617058	0.804	0	0.151866	1.11101	0.675433	0.826	0	-0.131163	-1.09518	0.717578	1	0	0.270206	1.20598	0.457045	0.813	0	-0.126908	-1.09195	0.737885	0.873	0	0.151941	1.11106	0.675282	0.822	0	-0.279043	-1.21339	0.462683	0.694	0	-1.09244	-2.13234	0.00370736	0.0102	-1	0.0408894	0.0762537
1554004_a_at	ARHGEF28	Rho guanine nucleotide exchange factor (GEF) 28	-0.179648	-1.13261	0.610129	0.801	0	-0.116613	-1.08419	0.740492	0.866	0	-0.26625	-1.20268	0.450459	0.998	0	-0.00387617	-1.00269	0.991212	0.998	0	-0.370381	-1.29269	0.316415	0.566	0	-0.302948	-1.23366	0.390878	0.608	0	-0.495919	-1.41022	0.181309	0.419	0	-1.10882	-2.1567	0.0024985	0.00729	-1	0.116291	0.178517
1554006_a_at	LLGL2	lethal giant larvae homolog 2 (Drosophila)	-0.387045	-1.30771	0.00317744	0.0432	0	-0.496495	-1.41078	0.00021675	0.00847	0	-0.353136	-1.27733	0.00676102	0.531	0	-0.349475	-1.2741	0.00731733	0.189	0	-0.276246	-1.21104	0.0399174	0.176	0	-0.313169	-1.24243	0.0156004	0.0894	0	-0.395804	-1.31568	0.00386133	0.0409	0	-0.733973	-1.66321	2.64e-07	2.7e-06	0	0.000180658	0.000837817
1554007_at	NA	NA	-0.313743	-1.24293	0.160281	0.393	0	-0.174183	-1.12833	0.432878	0.649	0	-0.0618491	-1.0438	0.78013	1	0	-0.221175	-1.16568	0.320121	0.724	0	-0.3683	-1.29083	0.115827	0.323	0	-0.715511	-1.64206	0.00197529	0.0254	0	-0.619226	-1.53605	0.00949586	0.0724	0	-0.648264	-1.56728	0.00474758	0.0127	0	0.0166746	0.0365806
1554008_at	OSMR	oncostatin M receptor	1.74153	3.34389	1.65e-06	0.00102	1	1.40188	2.64246	6.67e-05	0.00445	1	0.252618	1.19137	0.440975	0.998	0	0.213686	1.15965	0.514218	0.842	0	2.43385	5.40333	1.86e-09	6.26e-06	1	2.02157	4.06025	6.66e-08	3.85e-05	1	0.528556	1.44249	0.126115	0.341	0	0.567176	1.48162	0.0868899	0.147	0	1.33e-10	6.69e-09
1554010_at	NDST1	N-deacetylase/N-sulfotransferase (heparan glucosaminyl) 1	0.114594	1.08267	0.501864	0.727	0	0.0203822	1.01423	0.904738	0.954	0	-0.227495	-1.1708	0.185024	0.959	0	-0.0685789	-1.04868	0.687381	0.913	0	0.0185734	1.01296	0.916946	0.965	0	0.253407	1.19202	0.14057	0.333	0	-0.436356	-1.35318	0.0169337	0.102	0	-0.136398	-1.09916	0.424482	0.53	0	0.0324257	0.0632147
1554014_at	CHD2	chromodomain helicase DNA binding protein 2	0.315428	1.24438	0.0751048	0.258	0	0.427532	1.34493	0.0170736	0.0975	0	0.217035	1.16234	0.217314	0.968	0	0.0425677	1.02995	0.807577	0.951	0	0.276752	1.21146	0.133786	0.35	0	0.275408	1.21034	0.11896	0.301	0	0.348988	1.27367	0.0601341	0.224	0	1.01172	2.01631	2.94e-07	2.95e-06	1	6.36e-05	0.000349194
1554015_a_at	CHD2	chromodomain helicase DNA binding protein 2	0.421366	1.3392	0.0322783	0.158	0	0.145252	1.10592	0.452387	0.664	0	0.286513	1.21969	0.141111	0.931	0	-0.0646274	-1.04581	0.737614	0.93	0	0.410459	1.32911	0.0455634	0.19	0	0.114039	1.08225	0.554835	0.739	0	0.44471	1.36104	0.0307911	0.149	0	0.424509	1.34212	0.0310621	0.0627	0	0.0726079	0.12164
1554016_a_at	USB1	U6 snRNA biogenesis 1	0.127636	1.0925	0.462085	0.696	0	0.0639819	1.04535	0.711891	0.848	0	0.03599	1.02526	0.835363	1	0	-0.163674	-1.12014	0.346393	0.746	0	0.206749	1.15408	0.256267	0.505	0	0.200272	1.14892	0.250177	0.47	0	0.245979	1.1859	0.17782	0.414	0	0.691042	1.61445	0.000180423	0.000751	0	0.00298535	0.008794
1554017_at	NA	NA	-0.226447	-1.16995	0.160471	0.393	0	-0.391083	-1.31138	0.0171383	0.0977	0	-0.022656	-1.01583	0.88736	1	0	-0.148791	-1.10864	0.354043	0.752	0	-0.244972	-1.18507	0.146808	0.37	0	-0.131472	-1.09541	0.412452	0.627	0	-0.186437	-1.13795	0.267625	0.521	0	-0.402802	-1.32207	0.0142257	0.0325	0	0.184096	0.258701
1554018_at	GPNMB	glycoprotein (transmembrane) nmb	0.140269	1.10211	0.495958	0.723	0	0.253951	1.19247	0.219841	0.439	0	0.177066	1.13058	0.390657	0.991	0	0.378493	1.29998	0.0696629	0.447	0	0.0623607	1.04417	0.771875	0.891	0	-0.014733	-1.01026	0.942873	0.973	0	-0.290289	-1.22289	0.180462	0.418	0	-0.665455	-1.58607	0.00193886	0.00584	0	0.000632765	0.00240126
1554019_s_at	CEP57L1	centrosomal protein 57kDa-like 1	-0.0863062	-1.06165	0.641581	0.819	0	-0.219126	-1.16403	0.239707	0.461	0	0.0392339	1.02757	0.832287	1	0	0.0381545	1.0268	0.836834	0.96	0	-0.451566	-1.36752	0.0227594	0.127	0	-0.552792	-1.46692	0.00403701	0.0394	0	0.110966	1.07995	0.567332	0.77	0	0.127851	1.09267	0.490968	0.593	0	0.00637802	0.0164778
1554020_at	BICD1	bicaudal D homolog 1 (Drosophila)	0.57148	1.48605	0.00845643	0.074	0	0.834739	1.78353	0.000194764	0.00806	0	0.129183	1.09367	0.539829	0.999	0	0.27397	1.20913	0.196113	0.622	0	0.559125	1.47338	0.0134118	0.0933	0	0.576128	1.49084	0.00796821	0.059	0	0.29366	1.22575	0.185369	0.424	0	0.490588	1.40502	0.0226994	0.0482	0	0.00776463	0.01942
1554021_a_at	ZNF12	zinc finger protein 12	0.298425	1.2298	0.358352	0.61	0	-0.0881797	-1.06303	0.785363	0.892	0	-0.346442	-1.27142	0.286913	0.983	0	-0.439685	-1.35631	0.177844	0.606	0	0.0755914	1.05379	0.823338	0.918	0	-0.285842	-1.21912	0.378832	0.598	0	-0.298825	-1.23014	0.379015	0.626	0	-0.835971	-1.78506	0.0120526	0.0282	0	0.0823006	0.134604
1554026_a_at	MYO10	myosin X	0.431973	1.34908	0.45692	0.692	0	-0.365461	-1.28829	0.52881	0.724	0	-0.43724	-1.35401	0.451477	0.998	0	-0.990668	-1.9871	0.0912869	0.49	0	0.217717	1.16289	0.71945	0.863	0	0.00574328	1.00399	0.992089	0.996	0	-0.940474	-1.91916	0.124482	0.339	0	-1.87856	-3.67707	0.00190232	0.00575	-1	0.0113199	0.0265997
1554029_a_at	TTC37	tetratricopeptide repeat domain 37	0.434989	1.3519	0.331709	0.585	0	-0.0682477	-1.04844	0.878462	0.942	0	-0.413697	-1.3321	0.355729	0.988	0	-0.272421	-1.20783	0.542223	0.855	0	0.0273799	1.01916	0.953218	0.981	0	-0.519654	-1.43361	0.247048	0.466	0	-0.00691884	-1.00481	0.988172	0.996	0	-0.395259	-1.31518	0.37742	0.483	0	0.613505	0.674304
1554036_at	ZBTB24	zinc finger and BTB domain containing 24	0.971075	1.9603	0.069776	0.248	0	1.09436	2.13519	0.0417775	0.165	0	0.55806	1.47229	0.292645	0.983	0	0.475819	1.39071	0.368942	0.761	0	1.32808	2.51069	0.0188891	0.115	0	1.66935	3.18072	0.00240723	0.0288	1	1.34102	2.53329	0.0178135	0.106	0	1.96911	3.91526	0.000420301	0.00157	1	0.0139126	0.031509
1554037_a_at	ZBTB24	zinc finger and BTB domain containing 24	1.07547	2.10741	0.0216923	0.125	0	1.1156	2.16685	0.0174411	0.0987	0	0.782601	1.72023	0.0912493	0.883	0	0.87136	1.82939	0.060821	0.427	0	1.57286	2.97494	0.0016684	0.028	1	1.93681	3.82858	8.02e-05	0.00363	1	1.57167	2.97249	0.00168087	0.0238	1	2.42922	5.38601	1.75e-06	1.37e-05	1	0.000166396	0.000781229
1554038_at	LARP1B	La ribonucleoprotein domain family, member 1B	0.252055	1.1909	0.457883	0.693	0	-0.0985186	-1.07067	0.771239	0.883	0	0.220156	1.16486	0.516491	0.999	0	0.203571	1.15155	0.54847	0.858	0	0.398051	1.31773	0.263797	0.513	0	-0.0189143	-1.0132	0.955468	0.978	0	0.133725	1.09712	0.705974	0.856	0	0.331249	1.2581	0.330133	0.436	0	0.89426	0.913783
1554039_at	C14orf159	chromosome 14 open reading frame 159	-0.516896	-1.43087	0.0395181	0.178	0	0.0643708	1.04563	0.793926	0.896	0	0.199917	1.14863	0.418431	0.994	0	0.337414	1.26349	0.174334	0.602	0	-0.0628695	-1.04454	0.807266	0.91	0	0.083912	1.05989	0.733524	0.858	0	0.542536	1.45653	0.0388366	0.171	0	1.01459	2.02032	0.000118118	0.000523	1	5.62e-05	0.000314319
1554043_a_at	NA	NA	0.0116361	1.0081	0.953956	0.981	0	0.125836	1.09114	0.533064	0.728	0	-0.0321475	-1.02253	0.873273	1	0	0.336655	1.26283	0.0988766	0.503	0	-0.0143766	-1.01001	0.945617	0.977	0	0.176326	1.13	0.38321	0.601	0	-0.121886	-1.08816	0.56363	0.767	0	0.387485	1.30811	0.058464	0.106	0	0.259073	0.340264
1554044_a_at	MRAP	melanocortin 2 receptor accessory protein	-0.224092	-1.16804	0.769349	0.892	0	-0.0634603	-1.04497	0.933798	0.968	0	-0.362664	-1.2858	0.635318	1	0	0.0969872	1.06954	0.898981	0.975	0	-0.0944745	-1.06768	0.905876	0.959	0	-0.763884	-1.69806	0.319481	0.543	0	-1.43958	-2.71242	0.0756325	0.255	0	-0.416486	-1.33467	0.586122	0.679	0	0.728692	0.774066
1554045_at	ZNF24	zinc finger protein 24	0.207076	1.15435	0.501854	0.727	0	0.123793	1.0896	0.687687	0.834	0	-0.21428	-1.16012	0.487156	0.998	0	-0.481921	-1.3966	0.121292	0.535	0	0.257855	1.1957	0.424322	0.661	0	0.546744	1.46078	0.0796882	0.237	0	-0.307304	-1.23739	0.341587	0.593	0	-0.140714	-1.10245	0.647783	0.731	0	0.0816559	0.13377
1554047_at	TXNDC9	thioredoxin domain containing 9	0.0965441	1.06921	0.652901	0.826	0	-0.103631	-1.07447	0.629322	0.795	0	-0.191069	-1.14161	0.374679	0.99	0	-0.23609	-1.1778	0.273556	0.691	0	0.273205	1.20849	0.226246	0.472	0	0.0838461	1.05984	0.696041	0.835	0	-0.140397	-1.10221	0.532079	0.746	0	-0.0562498	-1.03976	0.793178	0.849	0	0.487782	0.562146
1554049_s_at	DCAF8	DDB1 and CUL4 associated factor 8	0.586443	1.50154	0.0540897	0.213	0	-2.39e-05	-1.00002	0.999936	1	0	0.100723	1.07231	0.736732	1	0	0.0322291	1.02259	0.914297	0.98	0	0.702461	1.62728	0.0281577	0.144	0	0.744071	1.6749	0.0155095	0.0891	0	0.260386	1.1978	0.407168	0.65	0	0.933203	1.90951	0.00276284	0.00794	0	0.0117894	0.0274802
1554052_at	CNOT1	CCR4-NOT transcription complex, subunit 1	0.340904	1.26655	0.153957	0.385	0	-0.33012	-1.25712	0.167166	0.374	0	0.188987	1.13996	0.426425	0.996	0	-0.209048	-1.15592	0.379296	0.768	0	0.0657908	1.04666	0.7907	0.901	0	-0.0226904	-1.01585	0.923716	0.964	0	0.16209	1.11891	0.513859	0.734	0	-0.160488	-1.11767	0.499093	0.601	0	0.205878	0.282704
1554053_at	SPTLC1	serine palmitoyltransferase, long chain base subunit 1	0.815163	1.7595	0.00920204	0.0778	0	0.947549	1.92859	0.00272427	0.0341	0	0.0349852	1.02455	0.908262	1	0	0.685048	1.60776	0.0272629	0.322	0	0.791198	1.73051	0.0152273	0.101	0	1.17475	2.25753	0.000269103	0.00766	1	0.324663	1.25237	0.308753	0.563	0	0.448682	1.36479	0.143235	0.223	0	0.00303186	0.00890585
1554057_at	ASH1L-AS1	ASH1L antisense RNA 1	0.151106	1.11042	0.576426	0.778	0	-0.0142478	-1.00992	0.957936	0.98	0	0.0422441	1.02971	0.875742	1	0	-0.00232681	-1.00161	0.993127	0.999	0	0.305393	1.23576	0.28217	0.533	0	0.312043	1.24146	0.250804	0.47	0	0.500398	1.4146	0.0805893	0.265	0	0.504442	1.41857	0.0658589	0.117	0	0.380758	0.461674
1554062_at	XG	Xg blood group	0.263914	1.20073	0.169915	0.406	0	0.120757	1.08731	0.527278	0.723	0	0.369375	1.29179	0.0566615	0.844	0	0.0150291	1.01047	0.937179	0.985	0	0.105224	1.07566	0.598193	0.79	0	-0.0136636	-1.00952	0.942876	0.973	0	-0.0237476	-1.0166	0.905215	0.96	0	-1.12798	-2.18553	1.83e-07	1.96e-06	-1	5.17e-08	8.81e-07
1554063_at	ZHX1-C8ORF76	ZHX1-C8ORF76 readthrough	0.0963405	1.06906	0.65814	0.829	0	-0.197606	-1.14679	0.365431	0.59	0	0.0122008	1.00849	0.955274	1	0	-0.0428593	-1.03015	0.843838	0.962	0	-0.309914	-1.23963	0.176641	0.41	0	-0.209259	-1.15609	0.338054	0.561	0	-0.0909621	-1.06508	0.689497	0.846	0	0.157671	1.11549	0.469609	0.573	0	0.570853	0.636757
1554067_at	C12orf66	chromosome 12 open reading frame 66	0.201088	1.14956	0.227029	0.476	0	0.298496	1.22986	0.0751466	0.233	0	0.0489679	1.03452	0.767243	1	0	0.0679055	1.04819	0.681584	0.911	0	0.13495	1.09805	0.436475	0.671	0	0.31541	1.24437	0.0604649	0.201	0	0.0812952	1.05797	0.638659	0.816	0	0.0405633	1.02852	0.806292	0.859	0	0.521454	0.59263
1554068_s_at	C12orf66	chromosome 12 open reading frame 66	0.61846	1.53524	0.00739911	0.0687	0	0.215724	1.16129	0.336608	0.562	0	0.199486	1.14829	0.373955	0.99	0	-0.208487	-1.15548	0.35294	0.751	0	0.30284	1.23357	0.198575	0.438	0	-0.103242	-1.07418	0.644567	0.801	0	0.0289537	1.02027	0.901461	0.958	0	-0.132007	-1.09582	0.555522	0.652	0	0.0265305	0.0536169
1554077_a_at	TMEM53	transmembrane protein 53	-0.0434387	-1.03057	0.616648	0.804	0	-0.0468142	-1.03298	0.589604	0.768	0	0.0250198	1.01749	0.772923	1	0	0.0163796	1.01142	0.850135	0.964	0	0.124768	1.09033	0.172248	0.405	0	0.0257501	1.01801	0.76649	0.878	0	0.0818822	1.0584	0.368094	0.617	0	0.185808	1.13745	0.0355776	0.0701	0	0.22285	0.301469
1554078_s_at	DNAJA3	DnaJ (Hsp40) homolog, subfamily A, member 3	0.0361881	1.0254	0.74445	0.879	0	-0.230859	-1.17353	0.0411542	0.164	0	-0.106934	-1.07694	0.337196	0.987	0	-0.258915	-1.19658	0.0226342	0.302	0	0.0366448	1.02573	0.752287	0.881	0	-0.0298825	-1.02093	0.78777	0.89	0	-0.354115	-1.2782	0.00333348	0.0372	0	-0.4951	-1.40942	3.66e-05	0.000191	0	7.56e-05	0.00040324
1554079_at	GALNT18	UDP-N-acetyl-alpha-D-galactosamine:polypeptide N-acetylgalactosaminyltransferase 18	0.239163	1.18031	0.436807	0.677	0	-0.20601	-1.15349	0.502686	0.704	0	-0.00873281	-1.00607	0.977288	1	0	0.00909597	1.00632	0.976343	0.994	0	0.424817	1.3424	0.188814	0.426	0	0.166438	1.12228	0.587892	0.762	0	-0.35741	-1.28112	0.26784	0.521	0	-1.08415	-2.12012	0.00078345	0.00267	-1	0.0021257	0.00661557
1554080_at	RQCD1	RCD1 required for cell differentiation1 homolog (S. pombe)	0.789634	1.72864	0.0126177	0.0924	0	0.950941	1.93313	0.00299029	0.0358	0	0.476663	1.39152	0.12546	0.917	0	0.695805	1.61979	0.0270173	0.321	0	0.40448	1.32361	0.212157	0.456	0	0.938408	1.91641	0.00336278	0.0355	0	1.14588	2.21281	0.000725133	0.0137	1	2.29333	4.90187	5.19e-10	1.33e-08	1	3.04e-07	3.9e-06
1554082_a_at	NOL9	nucleolar protein 9	0.420949	1.33881	0.0337538	0.162	0	0.104687	1.07526	0.590545	0.769	0	0.114021	1.08224	0.557956	1	0	0.120759	1.08731	0.535003	0.851	0	0.63143	1.5491	0.00283787	0.0375	0	0.657064	1.57687	0.00125501	0.0193	0	0.479711	1.39446	0.0211695	0.118	0	0.586317	1.50141	0.00367525	0.0102	0	0.0035215	0.0100971
1554084_a_at	NOL9	nucleolar protein 9	0.345397	1.2705	0.0868945	0.28	0	-0.0442922	-1.03118	0.824013	0.913	0	0.000206041	1.00014	0.999174	1	0	-0.150045	-1.1096	0.452271	0.81	0	0.202308	1.15054	0.333329	0.582	0	0.0880167	1.06291	0.658752	0.81	0	0.160866	1.11796	0.441045	0.677	0	-0.0276749	-1.01937	0.889472	0.922	0	0.43682	0.514962
1554085_at	DDX51	DEAD (Asp-Glu-Ala-Asp) box polypeptide 51	0.410287	1.32895	0.242767	0.493	0	-0.080584	-1.05745	0.817493	0.91	0	0.28905	1.22184	0.409118	0.993	0	-0.161869	-1.11874	0.64321	0.897	0	0.482911	1.39756	0.189346	0.426	0	0.999453	1.99924	0.0056757	0.0482	0	0.250058	1.18926	0.494316	0.719	0	0.0735317	1.05229	0.833213	0.88	0	0.0803361	0.132003
1554086_at	TUBGCP3	tubulin, gamma complex associated protein 3	0.444969	1.36128	0.164296	0.398	0	0.381118	1.30235	0.232512	0.454	0	0.503107	1.41726	0.1167	0.906	0	0.473311	1.38829	0.139487	0.561	0	0.776462	1.71292	0.0222304	0.126	0	0.769108	1.70422	0.0180473	0.0975	0	1.07262	2.10325	0.00195837	0.0265	1	1.32368	2.50304	9.83e-05	0.000446	1	0.00767904	0.0192333
1554089_s_at	NA	NA	0.431572	1.3487	0.000275488	0.0121	0	0.209037	1.15592	0.0653916	0.215	0	0.0870698	1.06221	0.43708	0.997	0	-0.0773495	-1.05508	0.489713	0.83	0	0.330847	1.25775	0.00619451	0.0594	0	0.142862	1.10409	0.204305	0.416	0	-0.0603569	-1.04272	0.605938	0.796	0	-0.287243	-1.22031	0.0124355	0.029	0	2.79e-06	2.48e-05
1554093_a_at	SNAPC5	small nuclear RNA activating complex, polypeptide 5, 19kDa	0.106893	1.07691	0.42266	0.665	0	-0.191975	-1.14233	0.152427	0.354	0	-0.0412806	-1.02903	0.756254	1	0	-0.350709	-1.27519	0.0104192	0.22	0	0.196968	1.14629	0.160209	0.389	0	0.0196459	1.01371	0.882521	0.943	0	-0.091138	-1.06521	0.512915	0.733	0	0.0209964	1.01466	0.874512	0.911	0	0.019081	0.0408188
1554094_at	ENTPD5	ectonucleoside triphosphate diphosphohydrolase 5	0.202656	1.15081	0.404708	0.65	0	0.176261	1.12995	0.468292	0.677	0	0.556793	1.471	0.0247616	0.746	0	-0.00695842	-1.00483	0.977105	0.995	0	0.407865	1.32672	0.111745	0.316	0	-0.0336422	-1.02359	0.889655	0.947	0	0.177722	1.1311	0.484336	0.711	0	0.201575	1.14995	0.407204	0.513	0	0.326679	0.408971
1554095_at	RBM33	RNA binding motif protein 33	0.168548	1.12393	0.545931	0.759	0	0.273954	1.20912	0.327621	0.553	0	0.175876	1.12965	0.528675	0.999	0	0.0892619	1.06383	0.748834	0.933	0	-0.00448969	-1.00312	0.987709	0.994	0	0.2908	1.22332	0.299012	0.522	0	0.469095	1.38424	0.111493	0.319	0	0.641129	1.55955	0.0245028	0.0514	0	0.407662	0.487477
1554096_a_at	RBM33	RNA binding motif protein 33	-0.0811306	-1.05785	0.756036	0.885	0	-0.286889	-1.22001	0.274274	0.498	0	-0.232691	-1.17502	0.374356	0.99	0	-0.189289	-1.1402	0.469371	0.819	0	-0.255059	-1.19338	0.351982	0.599	0	-0.206246	-1.15368	0.43071	0.642	0	-0.350731	-1.27521	0.202121	0.445	0	-0.0846264	-1.06041	0.745889	0.812	0	0.943617	0.954993
1554099_a_at	SPIN3	spindlin family, member 3	-0.691088	-1.6145	0.00305105	0.0424	0	-0.536809	-1.45076	0.0194833	0.105	0	-0.16642	-1.12227	0.459066	0.998	0	-0.134255	-1.09753	0.549975	0.858	0	-0.673265	-1.59468	0.00554797	0.0558	0	-0.753032	-1.68533	0.00134599	0.0202	0	-0.40697	-1.3259	0.0867379	0.276	0	-0.332346	-1.25906	0.142104	0.221	0	0.0110731	0.0261283
1554101_a_at	TMTC4	transmembrane and tetratricopeptide repeat containing 4	0.248263	1.18778	0.361806	0.614	0	0.164976	1.12115	0.543686	0.736	0	-0.103617	-1.07446	0.702628	1	0	0.0584846	1.04137	0.829315	0.958	0	0.4726	1.38761	0.0997591	0.295	0	0.145237	1.10591	0.592796	0.766	0	0.109637	1.07896	0.699311	0.851	0	0.18599	1.1376	0.493791	0.596	0	0.763914	0.804198
1554102_a_at	TMTC4	transmembrane and tetratricopeptide repeat containing 4	0.264011	1.20081	0.291742	0.546	0	-0.0951339	-1.06816	0.702796	0.843	0	-0.138045	-1.10041	0.580089	1	0	-0.279483	-1.21376	0.264666	0.683	0	0.116743	1.08428	0.654448	0.825	0	-0.133341	-1.09683	0.593029	0.766	0	0.225339	1.16905	0.388765	0.635	0	-0.177377	-1.13083	0.477541	0.581	0	0.45814	0.534769
1554105_at	TMEM185A	transmembrane protein 185A	0.0832666	1.05941	0.706302	0.857	0	-0.251183	-1.19018	0.258059	0.482	0	0.169565	1.12472	0.443761	0.998	0	0.05744	1.04062	0.794838	0.947	0	-0.289227	-1.22199	0.213596	0.458	0	-0.48287	-1.39752	0.0321822	0.138	0	0.0642309	1.04553	0.780994	0.899	0	-0.255572	-1.19381	0.249928	0.349	0	0.0963862	0.153164
1554106_at	NBEAL1	neurobeachin-like 1	-0.250729	-1.18981	0.43109	0.672	0	0.436614	1.35342	0.172736	0.381	0	-0.0887524	-1.06345	0.779961	1	0	0.361532	1.28479	0.257669	0.678	0	-0.375879	-1.29763	0.260442	0.509	0	-0.0669836	-1.04752	0.832982	0.916	0	-0.103519	-1.07439	0.755385	0.885	0	-0.0617812	-1.04375	0.84578	0.889	0	0.328435	0.41066
1554108_at	NA	NA	-0.468081	-1.38327	0.0441054	0.189	0	-0.467853	-1.38305	0.0442048	0.171	0	0.0632108	1.04479	0.781984	1	0	-0.266171	-1.20261	0.246567	0.668	0	-0.762469	-1.69639	0.0022078	0.0325	0	-0.748538	-1.68009	0.00171361	0.0233	0	-0.345417	-1.27052	0.151785	0.38	0	-0.296281	-1.22797	0.197752	0.289	0	0.00914946	0.0222809
1554112_a_at	ULK2	unc-51-like kinase 2 (C. elegans)	-0.645988	-1.56481	0.00378235	0.0474	0	-0.97605	-1.96707	2.75e-05	0.0026	0	-0.0528585	-1.03732	0.805679	1	0	-0.221448	-1.1659	0.304856	0.715	0	-0.710889	-1.63681	0.00240096	0.034	0	-0.861071	-1.81639	0.000170411	0.00579	0	-0.349554	-1.27417	0.123662	0.338	0	-0.374291	-1.2962	0.0855139	0.145	0	0.000104554	0.000529466
1554114_s_at	SSH2	slingshot homolog 2 (Drosophila)	0.354112	1.2782	0.0526332	0.209	0	0.16834	1.12376	0.350695	0.576	0	0.104469	1.0751	0.561552	1	0	0.0904227	1.06468	0.615197	0.884	0	0.425561	1.3431	0.026736	0.14	0	0.288498	1.22137	0.112373	0.291	0	0.436564	1.35338	0.0232012	0.125	0	1.16081	2.23583	2.31e-08	3.34e-07	1	3.01e-06	2.64e-05
1554115_at	C5orf58	chromosome 5 open reading frame 58	0.156008	1.1142	0.607032	0.799	0	0.340744	1.26641	0.263393	0.488	0	0.140973	1.10265	0.642041	1	0	0.125413	1.09082	0.67915	0.91	0	0.588537	1.50372	0.0672787	0.237	0	0.516174	1.43016	0.0925157	0.259	0	1.08071	2.11508	0.00114774	0.0187	1	2.22284	4.66813	8.02e-10	1.92e-08	1	2.31e-08	4.45e-07
1554116_s_at	PARP11	poly (ADP-ribose) polymerase family, member 11	-0.350214	-1.27475	0.292526	0.547	0	-0.00925126	-1.00643	0.977708	0.99	0	-0.339704	-1.2655	0.30711	0.983	0	0.0464636	1.03273	0.8884	0.974	0	-0.0250921	-1.01754	0.94223	0.976	0	0.0184343	1.01286	0.955597	0.979	0	0.963033	1.9494	0.00709937	0.0605	0	2.30379	4.93754	3.43e-09	6.59e-08	1	1.42e-09	4.36e-08
1554119_at	USB1	U6 snRNA biogenesis 1	0.027609	1.01932	0.83343	0.925	0	-0.025926	-1.01813	0.843445	0.923	0	-0.157022	-1.11498	0.23452	0.975	0	-0.20352	-1.1515	0.124943	0.54	0	-0.00503368	-1.0035	0.970748	0.988	0	0.032788	1.02299	0.802793	0.899	0	-0.118142	-1.08534	0.390984	0.636	0	0.184678	1.13656	0.16306	0.247	0	0.21482	0.292646
1554122_a_at	HSD17B12	hydroxysteroid (17-beta) dehydrogenase 12	-0.329395	-1.25649	0.416923	0.659	0	-0.770098	-1.70539	0.0609618	0.207	0	-0.241733	-1.18241	0.550815	1	0	-0.626221	-1.54352	0.1256	0.541	0	-0.25021	-1.18938	0.554908	0.761	0	-0.626606	-1.54393	0.125373	0.31	0	-0.418748	-1.33677	0.324435	0.578	0	-0.735232	-1.66467	0.0732341	0.128	0	0.590238	0.65389
1554126_at	MSRB3	methionine sulfoxide reductase B3	-0.0279196	-1.01954	0.761738	0.888	0	-0.0565192	-1.03995	0.539871	0.733	0	-0.0674614	-1.04787	0.464676	0.998	0	-0.0725684	-1.05159	0.431734	0.799	0	0.0123289	1.00858	0.898098	0.956	0	0.0591503	1.04185	0.521235	0.713	0	-0.0951367	-1.06817	0.325097	0.578	0	-0.0965827	-1.06924	0.296391	0.4	0	0.784155	0.821086
1554127_s_at	MSRB3	methionine sulfoxide reductase B3	0.280352	1.21449	0.480733	0.71	0	0.651946	1.57129	0.10435	0.283	0	0.0357954	1.02512	0.928107	1	0	0.373834	1.29579	0.347918	0.747	0	0.560878	1.47517	0.179901	0.415	0	0.704569	1.62966	0.0798049	0.238	0	-0.142117	-1.10352	0.732079	0.872	0	0.186117	1.1377	0.639292	0.724	0	0.431421	0.510068
1554128_at	ADIG	adipogenin	0.019061	1.0133	0.875673	0.946	0	-0.0321221	-1.02252	0.79208	0.895	0	-0.114697	-1.08275	0.348309	0.988	0	-0.0781535	-1.05567	0.521914	0.846	0	-0.126438	-1.09159	0.32308	0.573	0	-0.083061	-1.05926	0.49622	0.695	0	-0.259283	-1.19688	0.0455945	0.19	0	-0.0541335	-1.03824	0.657045	0.739	0	0.62509	0.684355
1554132_a_at	CCSER2	coiled-coil serine-rich protein 2	0.229277	1.17225	0.302883	0.557	0	-0.188662	-1.13971	0.395853	0.618	0	-0.0835057	-1.05959	0.706338	1	0	-0.397685	-1.31739	0.0766432	0.463	0	-0.127494	-1.09239	0.582556	0.779	0	-0.186804	-1.13824	0.400493	0.617	0	-0.0854227	-1.061	0.712464	0.86	0	-0.468958	-1.38411	0.0378223	0.0738	0	0.150255	0.219588
1554133_at	RUFY2	RUN and FYVE domain containing 2	-0.0329555	-1.02311	0.881986	0.95	0	-0.251937	-1.1908	0.259081	0.483	0	-0.465814	-1.3811	0.0394882	0.802	0	-0.739237	-1.66929	0.00146515	0.0917	0	-0.511488	-1.42552	0.0309407	0.152	0	-0.648768	-1.56783	0.00480298	0.0437	0	-0.601991	-1.51781	0.0117273	0.0823	0	-0.562718	-1.47705	0.0136341	0.0313	0	0.010989	0.0259628
1554140_at	WDR78	WD repeat domain 78	-0.0412121	-1.02898	0.902253	0.958	0	0.0109004	1.00758	0.974084	0.988	0	-0.253522	-1.19211	0.451053	0.998	0	0.0846472	1.06043	0.800885	0.949	0	0.136759	1.09943	0.696936	0.852	0	-0.413117	-1.33156	0.221322	0.436	0	-0.00787037	-1.00547	0.982106	0.993	0	1.00422	2.00585	0.00394057	0.0108	1	0.0226775	0.0471553
1554141_s_at	WDR78	WD repeat domain 78	-0.0917554	-1.06567	0.365423	0.616	0	0.0400814	1.02817	0.691712	0.836	0	0.00655664	1.00456	0.948245	1	0	0.138037	1.10041	0.175281	0.603	0	-0.118281	-1.08544	0.265487	0.515	0	-0.0692807	-1.04919	0.493686	0.693	0	0.0266349	1.01863	0.800992	0.909	0	-0.0143278	-1.00998	0.887211	0.92	0	0.435375	0.513658
1554145_a_at	PPP1R21	protein phosphatase 1, regulatory subunit 21	0.0512435	1.03616	0.869126	0.943	0	0.104042	1.07478	0.738069	0.865	0	0.016256	1.01133	0.958309	1	0	0.260007	1.19748	0.404537	0.785	0	-0.127462	-1.09237	0.695307	0.851	0	-0.0878577	-1.06279	0.777612	0.884	0	0.231843	1.17433	0.476906	0.706	0	0.677286	1.59913	0.0328401	0.0657	0	0.382654	0.463483
1554147_s_at	MAATS1	MYCBP-associated, testis expressed 1	-0.130085	-1.09436	0.603612	0.796	0	-0.38593	-1.3067	0.126945	0.318	0	-0.318026	-1.24662	0.206994	0.966	0	-0.349047	-1.27372	0.166672	0.593	0	-0.484066	-1.39868	0.0684007	0.239	0	-0.577756	-1.49253	0.0240293	0.116	0	-0.282136	-1.21599	0.28348	0.537	0	-0.288725	-1.22156	0.25137	0.351	0	0.494998	0.568682
1554148_a_at	SLC33A1	solute carrier family 33 (acetyl-CoA transporter), member 1	0.57214	1.48673	0.0160557	0.106	0	0.163384	1.11991	0.481365	0.688	0	0.187509	1.1388	0.419372	0.994	0	0.0452091	1.03183	0.845215	0.962	0	0.252826	1.19154	0.298754	0.551	0	-0.0195031	-1.01361	0.932872	0.968	0	0.769297	1.70444	0.00231321	0.0295	0	0.727447	1.65571	0.00256438	0.00745	0	0.00483951	0.0131368
1554149_at	CLDND1	claudin domain containing 1	-0.0385242	-1.02706	0.722573	0.866	0	-0.0166554	-1.01161	0.877957	0.942	0	-0.0548052	-1.03872	0.61372	1	0	-0.0184381	-1.01286	0.865017	0.969	0	-0.237084	-1.17861	0.0402391	0.177	0	-0.231293	-1.17389	0.0364995	0.149	0	-0.191206	-1.14172	0.0959018	0.293	0	-0.174142	-1.12829	0.112346	0.182	0	0.180868	0.255236
1554152_a_at	OGDH	oxoglutarate (alpha-ketoglutarate) dehydrogenase (lipoamide)	0.274469	1.20955	0.20069	0.445	0	-0.350234	-1.27477	0.10406	0.283	0	0.0903788	1.06465	0.671493	1	0	-0.364119	-1.2871	0.0913455	0.49	0	-0.0148189	-1.01032	0.946946	0.978	0	-0.446806	-1.36302	0.0395084	0.156	0	0.144608	1.10543	0.516893	0.736	0	0.0139874	1.00974	0.947627	0.963	0	0.0209992	0.0442137
1554153_a_at	PHF21A	PHD finger protein 21A	0.111665	1.08047	0.428922	0.67	0	0.213967	1.15987	0.132404	0.325	0	-0.00633819	-1.0044	0.964087	1	0	0.33392	1.26043	0.0205731	0.292	0	0.368954	1.29142	0.0146855	0.0985	0	0.347196	1.27209	0.0162479	0.0914	0	0.251295	1.19028	0.0919106	0.285	0	0.909843	1.87884	2.29e-08	3.31e-07	0	1.9e-06	1.79e-05
1554154_at	GDAP2	ganglioside induced differentiation associated protein 2	0.756009	1.68881	0.105599	0.311	0	0.793767	1.73359	0.0896725	0.259	0	0.15418	1.11279	0.738566	1	0	0.474531	1.38947	0.306335	0.716	0	0.567867	1.48233	0.24247	0.49	0	0.296584	1.22823	0.521421	0.713	0	0.624137	1.54129	0.199475	0.441	0	0.92899	1.90394	0.0480322	0.0903	0	0.540087	0.609468
1554155_at	MCPH1	microcephalin 1	0.952473	1.93519	9.67e-05	0.00703	0	0.587243	1.50237	0.012267	0.0805	0	0.474087	1.38904	0.041238	0.81	0	0.287888	1.22085	0.209848	0.634	0	0.738851	1.66885	0.00290595	0.038	0	1.08117	2.11576	1.36e-05	0.00124	1	0.514323	1.42832	0.0344783	0.16	0	0.569258	1.48376	0.0150313	0.034	0	0.000724336	0.00269092
1554159_a_at	ZMYND11	zinc finger, MYND-type containing 11	-0.395391	-1.3153	0.290247	0.545	0	-0.733679	-1.66287	0.0524629	0.189	0	-0.537218	-1.45117	0.152437	0.942	0	-0.984983	-1.97929	0.0101604	0.218	0	-0.258977	-1.19663	0.506464	0.725	0	-1.00664	-2.00922	0.00870232	0.0625	0	-1.04305	-2.06059	0.0093023	0.0715	0	-1.7839	-3.44355	1.13e-05	6.86e-05	-1	0.00118626	0.0040632
1554160_a_at	ZNF446	zinc finger protein 446	-0.23796	-1.17932	0.287272	0.542	0	-0.405589	-1.32463	0.072369	0.228	0	-0.0601813	-1.0426	0.786856	1	0	-0.215741	-1.1613	0.334233	0.736	0	-0.317822	-1.24645	0.175507	0.409	0	0.119854	1.08663	0.590584	0.764	0	-0.170067	-1.12511	0.465913	0.697	0	-0.295616	-1.22741	0.187376	0.276	0	0.416766	0.496176
1554161_at	SLC25A27	solute carrier family 25, member 27	-0.633405	-1.55122	0.0126684	0.0926	0	-0.701842	-1.62658	0.00603726	0.0539	0	-0.328835	-1.256	0.186652	0.959	0	-0.428495	-1.34583	0.0869624	0.482	0	-0.848075	-1.8001	0.00169452	0.0283	0	-0.731401	-1.66025	0.00432349	0.041	0	-0.828569	-1.77592	0.00212118	0.028	0	-1.78228	-3.4397	1.29e-09	2.85e-08	-1	9.03e-07	9.71e-06
1554167_a_at	GOLGA7	golgin A7	0.41557	1.33383	0.013075	0.0943	0	0.0357708	1.0251	0.826213	0.914	0	0.225516	1.16919	0.169779	0.953	0	-0.0957642	-1.06863	0.557187	0.861	0	0.225443	1.16914	0.189089	0.426	0	-0.179709	-1.13266	0.272473	0.494	0	0.0695722	1.04941	0.683195	0.842	0	-0.271636	-1.20718	0.0994437	0.165	0	0.00522441	0.0139913
1554168_a_at	SH3KBP1	SH3-domain kinase binding protein 1	-0.127817	-1.09264	0.215303	0.462	0	-0.0769215	-1.05476	0.453881	0.665	0	0.0458993	1.03233	0.654424	1	0	0.0585273	1.0414	0.568366	0.866	0	-0.16209	-1.11891	0.134195	0.351	0	-0.0965181	-1.06919	0.348025	0.57	0	0.134669	1.09784	0.211955	0.457	0	0.323131	1.25104	0.0024744	0.00723	0	0.00122112	0.00416507
1554171_at	ZMYM3	zinc finger, MYM-type 3	0.0486926	1.03433	0.800368	0.908	0	-0.0776112	-1.05527	0.687041	0.834	0	0.198321	1.14736	0.305175	0.983	0	0.247222	1.18692	0.202322	0.628	0	-0.234932	-1.17685	0.246072	0.494	0	-0.0364126	-1.02556	0.849997	0.925	0	0.0470272	1.03313	0.81535	0.917	0	0.609537	1.52577	0.00238708	0.00701	0	0.0122628	0.0283815
1554172_a_at	ZMYM3	zinc finger, MYM-type 3	0.166905	1.12265	0.441028	0.68	0	-0.110461	-1.07957	0.609589	0.782	0	0.0930287	1.06661	0.667038	1	0	0.36858	1.29108	0.0920984	0.491	0	-0.0644845	-1.04571	0.775432	0.893	0	0.127124	1.09211	0.556885	0.74	0	0.381162	1.30239	0.0957007	0.292	0	0.42907	1.34637	0.0509016	0.0947	0	0.178904	0.252982
1554176_a_at	C3orf33	chromosome 3 open reading frame 33	0.756246	1.68909	0.00524476	0.0567	0	0.740048	1.67023	0.00622563	0.0549	0	0.294395	1.22637	0.263031	0.983	0	0.315255	1.24423	0.231077	0.654	0	0.692493	1.61607	0.0137599	0.0946	0	0.647729	1.5667	0.0158423	0.0901	0	0.0338093	1.02371	0.901643	0.958	0	-0.146399	-1.1068	0.576209	0.67	0	0.00388266	0.0109538
1554177_a_at	ATP5S	ATP synthase, H+ transporting, mitochondrial Fo complex, subunit s (factor B)	0.147042	1.1073	0.329421	0.583	0	0.23259	1.17494	0.125258	0.315	0	0.103899	1.07467	0.489826	0.998	0	0.312373	1.24175	0.0411338	0.375	0	0.082746	1.05903	0.598639	0.79	0	0.391009	1.31131	0.0113867	0.0737	0	0.178847	1.13198	0.25739	0.511	0	0.323878	1.25169	0.0344702	0.0683	0	0.216814	0.294822
1554178_a_at	FAM126B	family with sequence similarity 126, member B	0.309316	1.23912	0.135531	0.357	0	0.253444	1.19205	0.219829	0.439	0	-0.0296474	-1.02076	0.885119	1	0	-0.0387875	-1.02725	0.850081	0.964	0	0.180274	1.1331	0.402306	0.643	0	-0.0515483	-1.03638	0.801684	0.898	0	0.0282818	1.0198	0.895149	0.955	0	0.069098	1.04906	0.736416	0.805	0	0.627315	0.68625
1554179_s_at	LYNX1	Ly6/neurotoxin 1	0.0872696	1.06236	0.759418	0.887	0	-0.437995	-1.35472	0.128051	0.319	0	0.0198673	1.01387	0.944396	1	0	-0.462816	-1.37823	0.108236	0.517	0	-0.0955856	-1.0685	0.748424	0.88	0	-0.180592	-1.13335	0.526821	0.718	0	-0.422415	-1.34017	0.159864	0.391	0	-1.44629	-2.72506	4.1e-06	2.85e-05	-1	0.000116071	0.000577392
1554182_at	NA	NA	-0.693518	-1.61722	0.0736345	0.255	0	-0.866715	-1.82351	0.0265298	0.128	0	-0.177819	-1.13117	0.642051	1	0	-0.606311	-1.52236	0.11662	0.528	0	-0.686781	-1.60969	0.0898227	0.278	0	-0.66669	-1.58743	0.0851594	0.247	0	-0.528978	-1.44291	0.189072	0.429	0	-0.871101	-1.82906	0.0258064	0.0537	0	0.31317	0.395336
1554183_s_at	NA	NA	-0.0405451	-1.0285	0.720933	0.865	0	-0.110463	-1.07957	0.332202	0.558	0	0.0789828	1.05627	0.487208	0.998	0	-0.10101	-1.07252	0.374911	0.765	0	-0.120309	-1.08697	0.312743	0.563	0	-0.079431	-1.0566	0.484751	0.687	0	-0.133915	-1.09727	0.261673	0.515	0	-0.287124	-1.22021	0.013776	0.0316	0	0.197525	0.273565
1554190_s_at	PLEKHS1	pleckstrin homology domain containing, family S member 1	0.64266	1.56121	0.188958	0.43	0	0.87119	1.82917	0.0767903	0.236	0	0.586901	1.50202	0.229671	0.971	0	0.649473	1.5686	0.184384	0.613	0	1.01006	2.01399	0.0505016	0.201	0	1.31834	2.49379	0.00847931	0.0615	0	0.680962	1.60321	0.183288	0.421	0	0.589233	1.50445	0.227848	0.324	0	0.380232	0.461213
1554192_s_at	TRMT44	tRNA methyltransferase 44 homolog (S. cerevisiae)	0.0976612	1.07004	0.466839	0.699	0	0.11575	1.08354	0.388917	0.611	0	0.0844707	1.0603	0.528873	0.999	0	0.078923	1.05623	0.556196	0.861	0	0.129126	1.09363	0.358297	0.605	0	0.497007	1.41128	0.000447782	0.0103	0	0.310576	1.2402	0.0298984	0.146	0	0.0924518	1.06618	0.490832	0.593	0	0.0291312	0.0579187
1554193_s_at	MANEA	mannosidase, endo-alpha	0.742526	1.6731	0.0182143	0.114	0	0.9396	1.918	0.00321826	0.0373	0	0.458286	1.37391	0.138946	0.931	0	0.47139	1.38644	0.128212	0.545	0	0.328701	1.25588	0.307708	0.559	0	0.357555	1.28125	0.246511	0.466	0	0.689944	1.61322	0.0349782	0.161	0	0.531085	1.44502	0.0874199	0.148	0	0.1599	0.230852
1554194_at	NA	NA	-0.114104	-1.0823	0.586537	0.785	0	-0.451068	-1.36705	0.0348346	0.149	0	0.107554	1.0774	0.608147	1	0	-0.325217	-1.25285	0.124567	0.54	0	-0.257443	-1.19536	0.242916	0.491	0	-0.225404	-1.1691	0.284486	0.506	0	-0.27136	-1.20694	0.218685	0.465	0	-0.706552	-1.6319	0.00129088	0.00411	0	0.02324	0.0481149
1554195_a_at	C5orf46	chromosome 5 open reading frame 46	-0.417044	-1.33519	0.377543	0.627	0	-0.616384	-1.53303	0.193964	0.408	0	-0.384323	-1.30525	0.415861	0.994	0	-0.738597	-1.66855	0.120787	0.534	0	-0.560349	-1.47463	0.257982	0.507	0	-0.554937	-1.4691	0.241558	0.46	0	-1.27388	-2.41811	0.0119404	0.083	0	-3.38756	-10.4654	1.39e-09	3.04e-08	-1	2.54e-07	3.35e-06
1554205_s_at	ICA1L	islet cell autoantigen 1,69kDa-like	-0.309377	-1.23917	0.0735899	0.254	0	-0.400126	-1.31962	0.021869	0.113	0	-0.371579	-1.29377	0.0326993	0.784	0	-0.468709	-1.38387	0.00773694	0.194	0	-0.46388	-1.37925	0.0114575	0.0851	0	-0.749531	-1.68125	4.58e-05	0.00256	0	-0.310796	-1.24039	0.0853482	0.274	0	-0.198058	-1.14715	0.248088	0.347	0	0.00952819	0.02305
1554206_at	TMLHE	trimethyllysine hydroxylase, epsilon	-0.129714	-1.09408	0.651867	0.825	0	-0.432653	-1.34971	0.135875	0.331	0	0.0809044	1.05768	0.778284	1	0	-0.0278366	-1.01948	0.922802	0.982	0	-0.378645	-1.30012	0.210695	0.454	0	-0.328653	-1.25584	0.2553	0.476	0	0.517946	1.43191	0.0887628	0.28	0	0.681204	1.60348	0.0206037	0.0445	0	0.00586174	0.0153655
1554213_at	ARHGEF10	Rho guanine nucleotide exchange factor (GEF) 10	-0.649554	-1.56868	0.124006	0.34	0	-0.809397	-1.75248	0.0566728	0.198	0	-0.655403	-1.57506	0.120726	0.914	0	-0.723846	-1.65158	0.0872991	0.483	0	-1.04423	-2.06226	0.0197027	0.118	0	-1.39881	-2.63683	0.0013905	0.0205	-1	-1.36263	-2.57153	0.00274821	0.0328	-1	-2.01926	-4.05374	9.91e-06	6.1e-05	-1	0.00146913	0.0048634
1554217_a_at	CCDC132	coiled-coil domain containing 132	0.11961	1.08644	0.722733	0.866	0	-1.06883	-2.09773	0.0023455	0.0314	-1	-0.771774	-1.70737	0.025109	0.747	0	-1.23999	-2.36197	0.000494889	0.0598	0	-0.30658	-1.23677	0.385853	0.629	0	-1.22899	-2.34402	0.000548917	0.0116	-1	-0.571509	-1.48608	0.108842	0.314	0	-0.97717	-1.9686	0.00511451	0.0135	0	0.000360347	0.00149806
1554229_at	CREBRF	CREB3 regulatory factor	0.344673	1.26986	0.16851	0.404	0	-0.0232615	-1.01625	0.925333	0.964	0	0.0211772	1.01479	0.932006	1	0	-0.0487454	-1.03437	0.844325	0.962	0	0.0947834	1.06791	0.715157	0.861	0	0.163202	1.11977	0.511636	0.706	0	0.22204	1.16638	0.393854	0.639	0	0.559251	1.4735	0.0274751	0.0566	0	0.320861	0.403058
1554234_at	KATNAL2	katanin p60 subunit A-like 2	-0.584389	-1.4994	0.0230051	0.13	0	-0.824013	-1.77032	0.00170095	0.0264	0	-0.128871	-1.09344	0.608316	1	0	-0.463181	-1.37858	0.0692091	0.447	0	-0.900707	-1.86698	0.00108557	0.0218	0	-0.811414	-1.75493	0.00197525	0.0254	0	-0.345301	-1.27042	0.192037	0.432	0	-1.18339	-2.2711	1.52e-05	8.88e-05	-1	0.000300263	0.00128466
1554237_at	SDCCAG8	serologically defined colon cancer antigen 8	-0.00301324	-1.00209	0.984202	0.993	0	0.0481257	1.03392	0.751922	0.873	0	0.000871882	1.0006	0.995429	1	0	0.0511347	1.03608	0.736983	0.93	0	0.0520639	1.03675	0.743683	0.877	0	0.0560193	1.03959	0.71295	0.846	0	-0.0995319	-1.07143	0.532425	0.746	0	0.12465	1.09024	0.41411	0.52	0	0.97224	0.977071
1554239_s_at	ZADH2	zinc binding alcohol dehydrogenase domain containing 2	-0.120152	-1.08685	0.421295	0.664	0	0.221984	1.16634	0.140047	0.337	0	0.20355	1.15153	0.175371	0.956	0	0.374178	1.2961	0.0144814	0.255	0	-0.0375016	-1.02633	0.809841	0.911	0	0.109814	1.07909	0.462136	0.668	0	0.470966	1.38604	0.00361853	0.0392	0	0.697695	1.62191	1.68e-05	9.68e-05	0	3.29e-05	0.000199948
1554240_a_at	ITGAL	integrin, alpha L (antigen CD11A (p180), lymphocyte function-associated antigen 1; alpha polypeptide)	1.56611	2.96105	0.0466793	0.195	0	2.18396	4.54399	0.0063257	0.0555	0	2.2519	4.76311	0.00495845	0.476	0	2.30825	4.9528	0.00403843	0.147	0	2.44248	5.43576	0.00365347	0.0433	1	2.515	5.71597	0.00185565	0.0244	1	4.1308	17.5184	3.69e-06	0.000371	1	6.84354	114.845	2.51e-12	1.78e-10	1	2.11e-09	6.04e-08
1554241_at	COCH	coagulation factor C homolog, cochlin (Limulus polyphemus)	0.302463	1.23325	0.176985	0.415	0	0.294965	1.22686	0.187789	0.4	0	0.0519327	1.03665	0.815259	1	0	0.0948661	1.06797	0.669697	0.907	0	0.208798	1.15573	0.370656	0.616	0	-0.0271799	-1.01902	0.902657	0.954	0	-0.0175608	-1.01225	0.939768	0.975	0	-0.0476969	-1.03361	0.830081	0.878	0	0.691979	0.742364
1554242_a_at	COCH	coagulation factor C homolog, cochlin (Limulus polyphemus)	-0.00505094	-1.00351	0.995264	0.998	0	0.882811	1.84396	0.301837	0.527	0	0.482938	1.39759	0.570914	1	0	1.30313	2.46763	0.12959	0.547	0	0.427275	1.34469	0.631503	0.811	0	0.408511	1.32731	0.631538	0.793	0	-0.564425	-1.4788	0.526681	0.742	0	-1.19504	-2.28951	0.163852	0.248	0	0.234184	0.313858
1554245_x_at	NA	NA	-0.470523	-1.38561	0.0666851	0.241	0	-0.739111	-1.66915	0.0047832	0.0471	0	-0.200868	-1.14939	0.428073	0.996	0	-0.515019	-1.42901	0.045348	0.385	0	-0.682624	-1.60506	0.0120618	0.0875	0	-0.593614	-1.50902	0.0218015	0.109	0	0.0581592	1.04114	0.825893	0.922	0	-0.449151	-1.36524	0.0796391	0.137	0	0.0303609	0.0599033
1554246_at	C1orf210	chromosome 1 open reading frame 210	-0.00772458	-1.00537	0.982053	0.993	0	-0.333996	-1.2605	0.332759	0.558	0	0.219133	1.16403	0.524136	0.999	0	-0.325903	-1.25345	0.344511	0.744	0	-0.45117	-1.36715	0.212181	0.456	0	-0.501491	-1.41568	0.147951	0.344	0	-0.367958	-1.29052	0.307804	0.562	0	-2.13977	-4.4069	5.54e-08	7.05e-07	-1	1.54e-06	1.52e-05
1554248_at	ZNF638	zinc finger protein 638	0.369761	1.29214	0.275065	0.529	0	0.245811	1.18576	0.466773	0.676	0	0.113639	1.08195	0.736072	1	0	-0.0603721	-1.04273	0.857834	0.967	0	0.400421	1.31989	0.258578	0.508	0	0.211914	1.15822	0.530159	0.72	0	0.570842	1.48539	0.109304	0.315	0	0.475779	1.39067	0.16163	0.245	0	0.665251	0.719586
1554249_a_at	ZNF638	zinc finger protein 638	0.39383	1.31388	0.215082	0.462	0	0.57601	1.49072	0.0719524	0.227	0	-0.155526	-1.11383	0.622431	1	0	-0.0437361	-1.03078	0.889759	0.974	0	0.133649	1.09707	0.685666	0.845	0	0.0551845	1.03899	0.861172	0.931	0	-0.0461429	-1.0325	0.888795	0.953	0	0.314419	1.24351	0.321107	0.427	0	0.407981	0.487805
1554250_s_at	TRIM73	tripartite motif containing 73	0.23564	1.17743	0.386645	0.634	0	0.219627	1.16443	0.419528	0.638	0	0.198861	1.14779	0.464599	0.998	0	0.230519	1.17326	0.396983	0.78	0	-0.0426059	-1.02997	0.880641	0.947	0	0.255754	1.19396	0.347701	0.57	0	0.196725	1.14609	0.488993	0.715	0	0.398926	1.31853	0.145213	0.225	0	0.890185	0.910344
1554251_at	HP1BP3	heterochromatin protein 1, binding protein 3	-0.0361731	-1.02539	0.859143	0.938	0	0.122985	1.08899	0.546858	0.738	0	-0.0788949	-1.05621	0.698864	1	0	-0.0702814	-1.04992	0.730345	0.928	0	0.0337839	1.02369	0.874074	0.944	0	-0.00887653	-1.00617	0.96526	0.982	0	-0.0952337	-1.06824	0.6553	0.827	0	0.045924	1.03234	0.821758	0.872	0	0.988961	0.990951
1554252_a_at	CERS3	ceramide synthase 3	0.17848	1.13169	0.454991	0.691	0	0.0497401	1.03508	0.83469	0.918	0	0.442681	1.35913	0.0672404	0.859	0	0.0471485	1.03322	0.843185	0.962	0	0.0577738	1.04086	0.816721	0.915	0	0.0824873	1.05884	0.729367	0.856	0	0.121405	1.08779	0.626521	0.808	0	-1.02455	-2.03432	6.4e-05	0.000308	-1	7.61e-05	0.000405452
1554253_a_at	CERS3	ceramide synthase 3	0.0129544	1.00902	0.955379	0.982	0	-0.260357	-1.19777	0.263436	0.488	0	0.092348	1.0661	0.69019	1	0	-0.237066	-1.17859	0.308093	0.717	0	-0.260043	-1.19751	0.285278	0.536	0	-0.135171	-1.09822	0.559919	0.742	0	-0.0609671	-1.04316	0.801253	0.909	0	-1.11022	-2.15879	1.13e-05	6.86e-05	-1	0.000396524	0.00162326
1554256_a_at	PCNXL2	pecanex-like 2 (Drosophila)	-0.383822	-1.30479	0.176983	0.415	0	-0.605627	-1.52164	0.0352496	0.15	0	0.0422534	1.02972	0.880902	1	0	-0.213135	-1.1592	0.450897	0.809	0	-0.396419	-1.31624	0.182342	0.418	0	-0.689729	-1.61298	0.0171096	0.0945	0	-0.111045	-1.08001	0.706694	0.856	0	-0.237666	-1.17908	0.400808	0.506	0	0.178188	0.252184
1554260_a_at	FRYL	FRY-like	0.0389022	1.02733	0.860169	0.938	0	-0.225146	-1.1689	0.310112	0.536	0	-0.0562534	-1.03976	0.798962	1	0	-0.121965	-1.08822	0.581212	0.872	0	-0.0672917	-1.04775	0.770828	0.891	0	-0.355018	-1.279	0.111883	0.29	0	0.0915249	1.0655	0.692056	0.847	0	0.119334	1.08623	0.589371	0.682	0	0.565524	0.632018
1554266_at	NA	NA	0.0470074	1.03312	0.72718	0.869	0	-0.0305861	-1.02143	0.820366	0.911	0	0.0776462	1.05529	0.564794	1	0	0.00494509	1.00343	0.970707	0.993	0	0.1343	1.09756	0.342234	0.591	0	-0.00352842	-1.00245	0.979097	0.989	0	0.069752	1.04954	0.620791	0.805	0	0.0197307	1.01377	0.883525	0.917	0	0.979972	0.98349
1554271_a_at	CENPL	centromere protein L	0.299277	1.23053	0.121056	0.336	0	-0.160472	-1.11765	0.402227	0.623	0	-0.0324217	-1.02273	0.86521	1	0	0.0306545	1.02148	0.87249	0.971	0	0.0751778	1.05349	0.706795	0.858	0	-0.0576909	-1.0408	0.762682	0.875	0	0.491471	1.40588	0.0164844	0.101	0	0.294423	1.22639	0.127078	0.202	0	0.0538615	0.0954829
1554273_a_at	ERAP2	endoplasmic reticulum aminopeptidase 2	0.157409	1.11528	0.686341	0.846	0	0.0476063	1.03355	0.902731	0.953	0	0.369253	1.29168	0.345053	0.988	0	0.0583835	1.0413	0.880864	0.972	0	-0.0507085	-1.03577	0.900942	0.957	0	0.0753523	1.05362	0.84663	0.924	0	0.927242	1.90164	0.0260005	0.134	0	1.04004	2.05629	0.00957596	0.0231	1	0.0746438	0.12437
1554277_s_at	FANCM	Fanconi anemia, complementation group M	0.18016	1.13301	0.435366	0.676	0	-0.61827	-1.53503	0.00922377	0.0686	0	-0.396646	-1.31644	0.0891443	0.88	0	-0.502676	-1.41684	0.0325079	0.343	0	-0.158371	-1.11603	0.51171	0.729	0	-0.523968	-1.4379	0.0260899	0.122	0	-0.457625	-1.37328	0.0614535	0.226	0	-0.398359	-1.31801	0.0878065	0.149	0	0.0204974	0.0433018
1554281_at	NA	NA	0.317153	1.24587	0.440763	0.68	0	-0.404888	-1.32399	0.325836	0.552	0	0.0166905	1.01164	0.967553	1	0	-0.270528	-1.20625	0.510508	0.841	0	-0.600719	-1.51647	0.165165	0.396	0	-0.621499	-1.53847	0.133729	0.324	0	-0.533596	-1.44753	0.216816	0.463	0	-2.11765	-4.33987	3.02e-06	2.2e-05	-1	6.3e-05	0.000346148
1554283_at	CCRN4L	CCR4 carbon catabolite repression 4-like (S. cerevisiae)	0.970326	1.95928	0.00594701	0.0608	0	1.01408	2.01961	0.00415382	0.0435	1	0.0178357	1.01244	0.958281	1	0	0.10758	1.07742	0.752465	0.934	0	1.33668	2.5257	0.000397814	0.0121	1	1.78317	3.44182	2.35e-06	0.000408	1	0.545471	1.4595	0.129981	0.347	0	0.781881	1.71937	0.0249523	0.0522	0	1.17e-05	8.3e-05
1554285_at	HAVCR2	hepatitis A virus cellular receptor 2	0.343841	1.26913	0.339914	0.593	0	0.486435	1.40098	0.178721	0.389	0	0.336446	1.26264	0.350319	0.988	0	0.355396	1.27934	0.324067	0.727	0	0.628153	1.54558	0.0982274	0.293	0	0.431511	1.34865	0.232126	0.45	0	1.79261	3.4644	1.21e-05	0.000812	1	3.04506	8.25383	9.88e-12	5.06e-10	1	1.54e-10	7.54e-09
1554287_at	TRIM4	tripartite motif containing 4	-0.35487	-1.27887	0.0421365	0.184	0	-0.419473	-1.33744	0.0170667	0.0975	0	-0.508445	-1.42252	0.00425279	0.459	0	-0.57464	-1.48931	0.00137177	0.0888	0	-0.263835	-1.20067	0.144917	0.367	0	-0.518634	-1.4326	0.00359138	0.0369	0	-0.352086	-1.2764	0.0534393	0.208	0	-0.597691	-1.51329	0.000908912	0.00304	0	0.0240193	0.049428
1554290_at	HERC3	HECT and RLD domain containing E3 ubiquitin protein ligase 3	0.65052	1.56973	0.00160806	0.03	0	0.445557	1.36184	0.0270449	0.129	0	0.276621	1.21135	0.164242	0.952	0	0.362914	1.28602	0.0697092	0.448	0	0.386156	1.30691	0.0651156	0.233	0	0.415236	1.33352	0.0388119	0.154	0	0.278964	1.21332	0.179575	0.417	0	0.369951	1.29231	0.0646126	0.115	0	0.154562	0.224556
1554291_at	UHRF1BP1L	UHRF1 binding protein 1-like	0.385299	1.30613	0.0571852	0.22	0	0.257409	1.19533	0.199875	0.415	0	0.0268555	1.01879	0.892838	1	0	0.274388	1.20948	0.172216	0.599	0	0.426123	1.34362	0.0446958	0.187	0	0.180999	1.13367	0.365619	0.586	0	0.0453434	1.03193	0.82785	0.923	0	0.567009	1.48145	0.00597081	0.0154	0	0.101763	0.16016
1554292_a_at	UHRF1BP1L	UHRF1 binding protein 1-like	0.515679	1.42967	0.00651533	0.0639	0	0.204977	1.15267	0.266179	0.49	0	0.164964	1.12114	0.369943	0.99	0	0.119629	1.08646	0.514861	0.842	0	0.657921	1.57781	0.00107727	0.0217	0	0.32561	1.25319	0.079801	0.238	0	0.275358	1.21029	0.154677	0.384	0	0.454178	1.37	0.0158047	0.0355	0	0.0282266	0.0564397
1554295_x_at	TTBK2	tau tubulin kinase 2	0.0328114	1.023	0.782725	0.899	0	0.146804	1.10711	0.220196	0.44	0	0.00239914	1.00166	0.983907	1	0	0.104623	1.07521	0.380696	0.768	0	0.0671384	1.04764	0.589862	0.784	0	0.0515347	1.03637	0.665075	0.815	0	-0.0606917	-1.04297	0.625981	0.808	0	0.393797	1.31385	0.00155363	0.00483	0	0.0421902	0.0782186
1554306_at	ITPKB	inositol-trisphosphate 3-kinase B	-0.0462208	-1.03256	0.794354	0.904	0	0.026474	1.01852	0.881294	0.943	0	0.16729	1.12295	0.347216	0.988	0	0.187182	1.13854	0.293378	0.706	0	0.00508724	1.00353	0.978108	0.991	0	-0.0351641	-1.02467	0.842786	0.922	0	0.153188	1.11202	0.410052	0.652	0	1.20095	2.29891	6.94e-09	1.2e-07	1	1.02e-07	1.56e-06
1554309_at	EIF4G3	eukaryotic translation initiation factor 4 gamma, 3	1.06473	2.09178	0.0641219	0.235	0	0.97852	1.97044	0.0881203	0.256	0	0.309295	1.2391	0.585492	1	0	0.480688	1.39541	0.397543	0.78	0	1.13903	2.20233	0.0584339	0.219	0	1.53069	2.88923	0.00878049	0.0629	0	0.714906	1.64138	0.230435	0.478	0	1.85029	3.60572	0.00177226	0.00541	1	0.0535542	0.0950341
1554310_a_at	EIF4G3	eukaryotic translation initiation factor 4 gamma, 3	-0.17517	-1.1291	0.550564	0.762	0	-0.736314	-1.66591	0.014427	0.0887	0	-0.0608464	-1.04308	0.835516	1	0	-0.431827	-1.34894	0.14432	0.565	0	-0.401993	-1.32133	0.192909	0.431	0	-0.330537	-1.25748	0.261936	0.483	0	-0.103615	-1.07446	0.735382	0.874	0	-0.430862	-1.34804	0.145202	0.225	0	0.322198	0.404468
1554316_at	PGLS	6-phosphogluconolactonase	-0.261543	-1.19876	0.0920408	0.289	0	-0.369257	-1.29169	0.0187743	0.103	0	-0.223229	-1.16734	0.149073	0.937	0	-0.249201	-1.18855	0.108039	0.516	0	-0.177798	-1.13116	0.269993	0.519	0	-0.254811	-1.19318	0.100506	0.272	0	-0.0950461	-1.0681	0.553877	0.761	0	-0.067938	-1.04822	0.657895	0.74	0	0.379101	0.460183
1554319_at	RPS6KA5	ribosomal protein S6 kinase, 90kDa, polypeptide 5	0.242468	1.18301	0.408398	0.653	0	0.0729228	1.05185	0.803109	0.901	0	0.220172	1.16487	0.452595	0.998	0	0.0724315	1.05149	0.804408	0.95	0	0.33906	1.26493	0.270125	0.52	0	0.106241	1.07642	0.716508	0.848	0	0.660057	1.58014	0.0343768	0.159	0	1.01869	2.02608	0.000916385	0.00307	1	0.0298771	0.059141
1554324_s_at	DYNC2LI1	dynein, cytoplasmic 2, light intermediate chain 1	0.232814	1.17513	0.559471	0.768	0	-0.654334	-1.57389	0.104469	0.283	0	0.133295	1.0968	0.738011	1	0	0.219207	1.16409	0.582587	0.873	0	-0.363229	-1.2863	0.38482	0.628	0	-0.79564	-1.73585	0.0495999	0.179	0	-0.430476	-1.34768	0.303691	0.558	0	-1.01267	-2.01763	0.0133782	0.0308	-1	0.022405	0.0466903
1554332_a_at	LOC100127888	uncharacterized LOC100127888	-0.103112	-1.07409	0.635271	0.815	0	-0.461908	-1.37736	0.0369894	0.154	0	-0.251113	-1.19012	0.250352	0.981	0	-0.435756	-1.35262	0.0486226	0.396	0	-0.221143	-1.16566	0.332247	0.582	0	-0.322213	-1.25025	0.141712	0.335	0	-0.0675289	-1.04792	0.76631	0.891	0	-0.652681	-1.57209	0.00380268	0.0105	0	0.10236	0.160826
1554333_at	DNAJA4	DnaJ (Hsp40) homolog, subfamily A, member 4	1.03393	2.0476	0.00236401	0.0367	1	0.114535	1.08263	0.725642	0.857	0	0.122403	1.08855	0.707656	1	0	-0.176924	-1.13047	0.588041	0.875	0	0.451176	1.36715	0.189383	0.427	0	0.0653092	1.04631	0.841341	0.921	0	0.11592	1.08367	0.734142	0.873	0	-0.888274	-1.85096	0.008311	0.0205	0	0.000427307	0.0017293
1554334_a_at	DNAJA4	DnaJ (Hsp40) homolog, subfamily A, member 4	0.649983	1.56915	0.0243254	0.134	0	-0.0792135	-1.05644	0.778972	0.888	0	0.132517	1.0962	0.638911	1	0	-0.46287	-1.37828	0.104932	0.513	0	0.382558	1.30365	0.198112	0.437	0	0.0849197	1.06063	0.763521	0.876	0	-0.12032	-1.08698	0.683667	0.842	0	-0.990947	-1.98749	0.000839446	0.00284	0	0.000108174	0.000544903
1554335_at	CYTH4	cytohesin 4	0.552346	1.46647	0.301304	0.556	0	0.994906	1.99295	0.0653975	0.215	0	0.308497	1.23842	0.562453	1	0	0.321442	1.24958	0.546224	0.857	0	0.755585	1.68832	0.177816	0.412	0	1.51206	2.85218	0.0059935	0.0499	1	1.39267	2.62564	0.0147702	0.0943	0	3.99119	15.9026	4.21e-10	1.12e-08	1	4.16e-08	7.34e-07
1554339_a_at	COG3	component of oligomeric golgi complex 3	0.426079	1.34358	0.0162145	0.107	0	0.109918	1.07917	0.525208	0.722	0	0.26014	1.19759	0.135841	0.927	0	-0.037942	-1.02665	0.826138	0.958	0	0.291032	1.22352	0.111111	0.315	0	0.0254548	1.0178	0.88283	0.943	0	0.17339	1.1277	0.339011	0.591	0	0.00915975	1.00637	0.957701	0.971	0	0.165666	0.237534
1554341_a_at	HELQ	helicase, POLQ-like	0.274845	1.20986	0.228961	0.478	0	0.242601	1.18312	0.287599	0.512	0	0.174246	1.12837	0.443892	0.998	0	0.155054	1.11346	0.495442	0.833	0	0.105174	1.07562	0.658014	0.827	0	-0.21374	-1.15969	0.348271	0.57	0	0.368063	1.29062	0.124971	0.339	0	0.303901	1.23448	0.184067	0.273	0	0.3788	0.459852
1554342_s_at	HELQ	helicase, POLQ-like	0.0560655	1.03963	0.60765	0.799	0	-0.0761003	-1.05416	0.486293	0.692	0	0.0645177	1.04574	0.554782	1	0	0.0982425	1.07047	0.36945	0.761	0	0.108467	1.07808	0.343587	0.592	0	0.0204106	1.01425	0.851579	0.926	0	0.194156	1.14405	0.09281	0.287	0	0.222649	1.16687	0.0449692	0.0854	0	0.263186	0.344311
1554345_a_at	GIN1	gypsy retrotransposon integrase 1	0.0851429	1.06079	0.673144	0.838	0	-0.0979559	-1.07026	0.627539	0.794	0	-0.163459	-1.11997	0.41901	0.994	0	0.137794	1.10022	0.49535	0.833	0	-0.14934	-1.10906	0.479898	0.706	0	-0.240717	-1.18158	0.235582	0.454	0	0.15848	1.11611	0.453558	0.687	0	0.272271	1.20771	0.180485	0.268	0	0.263864	0.345004
1554348_s_at	CDKN2AIPNL	CDKN2A interacting protein N-terminal like	0.0640324	1.04538	0.674605	0.839	0	-0.173257	-1.1276	0.258303	0.482	0	0.00890797	1.00619	0.953389	1	0	-0.117804	-1.08508	0.44073	0.803	0	0.0454035	1.03197	0.775821	0.893	0	-0.0214201	-1.01496	0.888232	0.946	0	-0.111381	-1.08026	0.485604	0.712	0	-0.396168	-1.31601	0.0115335	0.0271	0	0.148619	0.217694
1554351_a_at	TIPRL	TIP41, TOR signaling pathway regulator-like (S. cerevisiae)	0.614869	1.53142	4.75e-05	0.00504	0	0.340505	1.2662	0.0178596	0.1	0	0.270194	1.20597	0.0578834	0.845	0	0.180302	1.13312	0.201669	0.627	0	0.545145	1.45917	0.000438563	0.0128	0	0.390606	1.31094	0.00700478	0.0549	0	0.489075	1.40354	0.00144109	0.0217	0	0.77357	1.7095	8.11e-07	7.08e-06	0	3.73e-05	0.00022171
1554352_s_at	DENND4A	DENN/MADD domain containing 4A	0.738563	1.66851	0.000830986	0.021	0	0.724492	1.65232	0.0010221	0.0198	0	0.170885	1.12575	0.417357	0.994	0	0.417218	1.33535	0.0508992	0.403	0	1.01935	2.027	1.97e-05	0.00225	1	0.824935	1.77145	0.000223273	0.00685	0	0.859365	1.81424	0.000234799	0.00615	0	1.6786	3.20118	6.54e-11	2.35e-09	1	6.67e-09	1.59e-07
1554360_at	FCHSD2	FCH and double SH3 domains 2	0.473232	1.38822	0.137959	0.361	0	0.150633	1.11006	0.633812	0.798	0	0.0594372	1.04206	0.850777	1	0	-0.220619	-1.16523	0.485872	0.828	0	0.16581	1.1218	0.616136	0.801	0	0.333065	1.25969	0.294085	0.516	0	-0.38839	-1.30893	0.242608	0.493	0	-0.993703	-1.99129	0.00253591	0.00738	0	0.00268701	0.00806612
1554365_a_at	PPP2R5C	protein phosphatase 2, regulatory subunit B', gamma	0.0969317	1.0695	0.402858	0.648	0	-0.0316075	-1.02215	0.784442	0.891	0	0.0594047	1.04204	0.607488	1	0	0.042408	1.02983	0.713689	0.922	0	0.0597676	1.0423	0.621165	0.804	0	0.0121494	1.00846	0.916239	0.96	0	0.261434	1.19867	0.0339305	0.158	0	0.594394	1.50984	3.2e-06	2.31e-05	0	7.08e-05	0.000380975
1554388_at	VPS29	vacuolar protein sorting 29 homolog (S. cerevisiae)	-0.12594	-1.09122	0.15665	0.388	0	-0.0599953	-1.04246	0.496866	0.699	0	-0.0484223	-1.03413	0.58317	1	0	-0.110681	-1.07974	0.212281	0.636	0	-0.126622	-1.09173	0.173004	0.406	0	-0.088591	-1.06333	0.316898	0.54	0	-0.063762	-1.04519	0.489943	0.716	0	-0.054023	-1.03816	0.540517	0.638	0	0.896548	0.915953
1554390_s_at	ACTR2	ARP2 actin-related protein 2 homolog (yeast)	0.207901	1.15501	0.265179	0.518	0	0.0169049	1.01179	0.927413	0.965	0	0.0134883	1.00939	0.942053	1	0	-0.0100278	-1.00697	0.956902	0.99	0	0.144374	1.10525	0.457999	0.689	0	0.121774	1.08807	0.512463	0.707	0	0.478762	1.39355	0.0162203	0.0997	0	0.961942	1.94793	2.78e-06	2.04e-05	0	5.22e-05	0.000295174
1554397_s_at	UEVLD	UEV and lactate/malate dehyrogenase domains	0.536805	1.45076	0.00541972	0.0577	0	0.00223556	1.00155	0.990432	0.996	0	0.244817	1.18494	0.192469	0.963	0	-0.0677757	-1.0481	0.71635	0.922	0	0.316766	1.24554	0.108253	0.31	0	-0.103429	-1.07432	0.57955	0.756	0	0.297782	1.22925	0.130577	0.349	0	-0.196475	-1.1459	0.294289	0.398	0	0.00707403	0.0179688
1554398_at	LYG2	lysozyme G-like 2	-0.283802	-1.2174	0.29309	0.548	0	-0.334581	-1.26101	0.216039	0.435	0	-0.284008	-1.21757	0.292744	0.983	0	-0.0994252	-1.07135	0.71144	0.921	0	-0.161867	-1.11873	0.565051	0.768	0	-0.0555971	-1.03929	0.836055	0.918	0	-0.496447	-1.41073	0.0812676	0.266	0	-0.332277	-1.259	0.219175	0.314	0	0.740655	0.784671
1554406_a_at	CLEC7A	C-type lectin domain family 7, member A	2.57171	5.94516	0.000366536	0.0137	1	3.04135	8.23258	3.64e-05	0.00307	1	1.99937	3.99826	0.004651	0.476	0	2.60251	6.07343	0.000316753	0.0508	0	3.14006	8.81561	4.43e-05	0.00367	1	3.60487	12.1667	1.88e-06	0.000355	1	3.59803	12.1092	4.54e-06	0.000425	1	5.72066	52.7338	1.39e-11	6.56e-10	1	1.51e-08	3.12e-07
1554408_a_at	TK1	thymidine kinase 1, soluble	-0.537867	-1.45182	0.0234457	0.131	0	-0.453349	-1.36922	0.0545498	0.193	0	0.412156	1.33067	0.0796583	0.867	0	0.705257	1.63044	0.00343899	0.136	0	-0.671374	-1.59259	0.00736921	0.0655	0	-0.449224	-1.36531	0.0567139	0.194	0	0.646062	1.56489	0.00975127	0.0734	0	0.49153	1.40594	0.0376633	0.0736	0	2.09e-08	4.09e-07
1554414_a_at	OSGIN2	oxidative stress induced growth inhibitor family member 2	0.49543	1.40974	0.0389246	0.176	0	0.543616	1.45762	0.0239869	0.12	0	-0.0424014	-1.02983	0.857064	1	0	0.316271	1.24511	0.18252	0.612	0	0.361509	1.28477	0.145742	0.369	0	0.503373	1.41752	0.0360079	0.147	0	0.26148	1.19871	0.290547	0.545	0	0.325541	1.25313	0.170228	0.256	0	0.168703	0.241127
1554415_at	TAF5L	TAF5-like RNA polymerase II, p300/CBP-associated factor (PCAF)-associated factor, 65kDa	0.804988	1.74713	0.000991753	0.0229	0	0.931537	1.90731	0.000174152	0.00763	0	0.120462	1.08708	0.605226	1	0	0.34387	1.26916	0.143401	0.565	0	1.18212	2.2691	9.11e-06	0.00141	1	1.24347	2.36767	1.56e-06	0.000319	1	0.298366	1.22975	0.223389	0.471	0	1.19381	2.28756	3.4e-06	2.43e-05	1	2.13e-07	2.9e-06
1554417_s_at	APH1A	anterior pharynx defective 1 homolog A (C. elegans)	0.755714	1.68847	0.0359836	0.168	0	0.396013	1.31587	0.265017	0.489	0	0.508188	1.42226	0.154071	0.945	0	0.112799	1.08132	0.749651	0.934	0	0.600418	1.51616	0.108223	0.31	0	0.0740742	1.05269	0.833976	0.917	0	0.610882	1.52719	0.102348	0.304	0	0.281586	1.21553	0.426782	0.532	0	0.393882	0.474364
1554423_a_at	FBXO7	F-box protein 7	-0.253426	-1.19203	0.0551104	0.216	0	-0.358999	-1.28254	0.00748055	0.0607	0	-0.128969	-1.09351	0.323171	0.983	0	-0.266222	-1.20265	0.0442712	0.383	0	-0.293894	-1.22594	0.0340859	0.161	0	-0.451302	-1.36727	0.000949962	0.0162	0	-0.0660702	-1.04686	0.627284	0.809	0	-0.186957	-1.13836	0.154029	0.236	0	0.0335616	0.0649836
1554424_at	FIP1L1	FIP1 like 1 (S. cerevisiae)	0.556505	1.4707	0.013295	0.0952	0	0.122581	1.08868	0.575636	0.758	0	0.1977	1.14687	0.367693	0.989	0	0.0840307	1.05998	0.700968	0.919	0	0.407677	1.32655	0.0787256	0.258	0	0.208041	1.15512	0.343355	0.566	0	0.228513	1.17163	0.319839	0.573	0	0.302849	1.23358	0.169659	0.255	0	0.357685	0.439769
1554429_a_at	DMWD	dystrophia myotonica, WD repeat containing	-0.185754	-1.13741	0.138362	0.362	0	-0.154413	-1.11297	0.216616	0.436	0	-0.0597081	-1.04225	0.630843	1	0	-0.155753	-1.114	0.212709	0.637	0	-0.0823148	-1.05872	0.526749	0.74	0	0.0153259	1.01068	0.90174	0.953	0	0.0424263	1.02984	0.743915	0.879	0	-0.18942	-1.14031	0.130895	0.207	0	0.489224	0.563446
1554433_a_at	ZNF146	zinc finger protein 146	0.845719	1.79716	0.00323469	0.0436	0	0.310668	1.24028	0.263359	0.488	0	0.347414	1.27228	0.211644	0.966	0	0.0822776	1.05869	0.765886	0.938	0	0.658088	1.57799	0.0258797	0.137	0	0.0965956	1.06925	0.726695	0.854	0	0.322499	1.25049	0.266871	0.52	0	0.113999	1.08222	0.680038	0.758	0	0.0766112	0.127077
1554438_at	KIAA1217	KIAA1217	0.5451	1.45912	0.0334162	0.161	0	-0.32291	-1.25085	0.201771	0.418	0	-0.0541662	-1.03826	0.829264	1	0	-0.0920139	-1.06586	0.714229	0.922	0	0.121361	1.08776	0.644334	0.818	0	0.0131934	1.00919	0.958102	0.98	0	-0.238444	-1.17972	0.365688	0.615	0	-0.393658	-1.31372	0.120948	0.194	0	0.0433914	0.0801051
1554441_a_at	WAPAL	wings apart-like homolog (Drosophila)	0.244207	1.18444	0.255085	0.507	0	-0.169732	-1.12485	0.427567	0.645	0	-0.0250835	-1.01754	0.906411	1	0	-0.396636	-1.31643	0.0670289	0.442	0	0.221875	1.16625	0.322128	0.572	0	-0.146786	-1.1071	0.492339	0.692	0	0.0550445	1.03889	0.805187	0.911	0	-0.198145	-1.14722	0.354843	0.461	0	0.139417	0.206729
1554442_at	BEST1	bestrophin 1	0.0779963	1.05555	0.595902	0.791	0	0.0974128	1.06985	0.508065	0.708	0	-0.0324283	-1.02273	0.825318	1	0	0.0410811	1.02888	0.779811	0.942	0	0.177569	1.13098	0.250529	0.499	0	0.219053	1.16397	0.139737	0.332	0	0.0868821	1.06207	0.572251	0.773	0	0.213227	1.15928	0.150372	0.232	0	0.699604	0.748907
1554443_s_at	BEST1	bestrophin 1	0.358239	1.28186	0.046918	0.196	0	0.328926	1.25608	0.0673403	0.219	0	0.0652936	1.0463	0.712577	1	0	0.242186	1.18278	0.175064	0.603	0	0.228159	1.17134	0.221157	0.467	0	0.569317	1.48382	0.00207354	0.0262	0	0.313718	1.24291	0.0944298	0.29	0	0.504789	1.41892	0.00588367	0.0152	0	0.0503912	0.0904262
1554444_s_at	SLC35F6	solute carrier family 35, member F6	-0.0695137	-1.04936	0.418811	0.661	0	-0.141438	-1.103	0.103031	0.281	0	0.0227423	1.01589	0.79086	1	0	0.0247129	1.01728	0.773227	0.941	0	-0.00350509	-1.00243	0.968816	0.987	0	-0.0124789	-1.00869	0.884279	0.944	0	-0.17978	-1.13271	0.0487681	0.197	0	-0.22754	-1.17084	0.00999062	0.024	0	0.0449347	0.082409
1554447_at	JPX	JPX transcript, XIST activator (non-protein coding)	-0.208624	-1.15559	0.260124	0.513	0	-0.209041	-1.15592	0.259183	0.483	0	0.164217	1.12056	0.37438	0.99	0	0.0246558	1.01724	0.893537	0.974	0	-0.152755	-1.11169	0.429138	0.665	0	-0.341779	-1.26732	0.0675821	0.215	0	0.102408	1.07356	0.595501	0.789	0	0.024793	1.01733	0.892949	0.924	0	0.188371	0.263422
1554448_at	JPX	JPX transcript, XIST activator (non-protein coding)	-0.044264	-1.03116	0.820577	0.919	0	-0.405084	-1.32417	0.0415674	0.165	0	-0.00761266	-1.00529	0.968879	1	0	-0.195375	-1.14502	0.318823	0.723	0	-0.423931	-1.34158	0.0414359	0.18	0	-0.437624	-1.35437	0.0281687	0.127	0	-0.145253	-1.10592	0.477573	0.706	0	-0.410385	-1.32904	0.0390642	0.0758	0	0.106832	0.16649
1554450_s_at	MIER3	mesoderm induction early response 1, family member 3	0.496315	1.41061	0.00849249	0.0741	0	0.304089	1.23464	0.100268	0.277	0	0.00634892	1.00441	0.972294	1	0	0.0251341	1.01757	0.890649	0.974	0	0.136099	1.09893	0.477515	0.704	0	0.123163	1.08912	0.501327	0.698	0	0.301732	1.23262	0.118476	0.33	0	0.369632	1.29202	0.0469611	0.0886	0	0.102002	0.160423
1554451_s_at	DNAJC14	DnaJ (Hsp40) homolog, subfamily C, member 14	0.352141	1.27645	0.199142	0.443	0	-0.111329	-1.08022	0.682814	0.831	0	0.177591	1.13099	0.514987	0.999	0	-0.222278	-1.16657	0.415609	0.79	0	-0.00505865	-1.00351	0.985825	0.994	0	-0.0921151	-1.06593	0.735225	0.859	0	0.390764	1.31109	0.173465	0.409	0	-0.196495	-1.14591	0.471466	0.575	0	0.329145	0.411363
1554452_a_at	HILPDA	hypoxia inducible lipid droplet-associated	-0.0966985	-1.06932	0.815931	0.917	0	-0.430015	-1.34725	0.302761	0.528	0	-0.103019	-1.07402	0.804143	1	0	-0.200725	-1.14928	0.629225	0.892	0	-0.156096	-1.11427	0.719458	0.863	0	-0.241129	-1.18192	0.562091	0.744	0	-0.493812	-1.40816	0.258276	0.511	0	-1.42344	-2.68225	0.00109032	0.00356	-1	0.0654606	0.111879
1554453_at	HNRPLL	heterogeneous nuclear ribonucleoprotein L-like	-0.0390451	-1.02743	0.877211	0.947	0	0.0874145	1.06246	0.729521	0.859	0	0.0718014	1.05103	0.776368	1	0	0.0165708	1.01155	0.947713	0.987	0	-0.00249801	-1.00173	0.992458	0.997	0	0.00209479	1.00145	0.993385	0.996	0	0.968474	1.95677	0.000519882	0.0109	0	1.69801	3.24452	8.56e-09	1.43e-07	1	1.05e-08	2.31e-07
1554455_at	LINS	lines homolog (Drosophila)	0.491372	1.40578	0.0194912	0.118	0	0.527074	1.441	0.0125277	0.0814	0	0.0244217	1.01707	0.905298	1	0	0.101396	1.07281	0.621693	0.888	0	0.64925	1.56835	0.00360109	0.0429	0	0.675499	1.59715	0.00164945	0.0229	0	0.271005	1.20665	0.209978	0.455	0	0.568159	1.48263	0.00736208	0.0184	0	0.00403608	0.0113111
1554456_a_at	LINS	lines homolog (Drosophila)	0.58134	1.49624	0.0114888	0.0879	0	0.43526	1.35215	0.0553989	0.195	0	-0.0189158	-1.0132	0.932555	1	0	0.00412679	1.00286	0.985269	0.997	0	0.744016	1.67483	0.00227286	0.033	0	0.708212	1.63378	0.00237069	0.0286	0	0.415368	1.33364	0.0796401	0.263	0	0.536734	1.45068	0.019127	0.0418	0	0.00254799	0.00770981
1554462_a_at	DNAJB9	DnaJ (Hsp40) homolog, subfamily B, member 9	0.905537	1.87324	0.000335788	0.0132	0	1.20099	2.29897	4.67e-06	0.000964	1	0.373406	1.29541	0.120959	0.914	0	0.585295	1.50035	0.01664	0.27	0	0.986299	1.9811	0.000200757	0.00822	0	0.780924	1.71823	0.00171352	0.0233	0	0.569382	1.48389	0.0254272	0.132	0	0.911917	1.88154	0.000307902	0.0012	0	0.000213677	0.000962857
1554464_a_at	NA	NA	-0.0226654	-1.01583	0.955194	0.982	0	-0.0561251	-1.03967	0.889355	0.947	0	0.318931	1.24741	0.430444	0.996	0	0.33439	1.26084	0.408564	0.787	0	-0.342823	-1.26824	0.417806	0.656	0	-0.389718	-1.31014	0.33599	0.559	0	0.405941	1.32495	0.337917	0.59	0	-0.146472	-1.10686	0.71669	0.788	0	0.546932	0.615486
1554465_s_at	NA	NA	0.107556	1.0774	0.549256	0.761	0	-0.45733	-1.373	0.0131023	0.0835	0	0.0936976	1.0671	0.601731	1	0	-0.240897	-1.18173	0.182577	0.612	0	-0.233932	-1.17604	0.215364	0.46	0	-0.444003	-1.36037	0.0158504	0.0901	0	0.127428	1.09234	0.49769	0.722	0	-0.145447	-1.10607	0.418638	0.524	0	0.00929342	0.0225704
1554466_a_at	C16orf13	chromosome 16 open reading frame 13	-0.046206	-1.03255	0.901589	0.958	0	-0.442224	-1.3587	0.239493	0.461	0	-0.0242498	-1.01695	0.948254	1	0	-0.222966	-1.16713	0.551317	0.859	0	-0.129541	-1.09395	0.740387	0.875	0	-0.231758	-1.17426	0.535784	0.724	0	0.224299	1.16821	0.56654	0.769	0	-0.365884	-1.28867	0.329519	0.435	0	0.842326	0.869394
1554469_at	ZBTB44	zinc finger and BTB domain containing 44	0.379253	1.30067	0.240233	0.49	0	0.283094	1.2168	0.379393	0.602	0	0.135168	1.09822	0.673889	1	0	-0.252093	-1.19093	0.433445	0.799	0	0.230511	1.17325	0.49315	0.716	0	-0.292085	-1.22441	0.364548	0.585	0	0.303678	1.23429	0.367348	0.616	0	0.803014	1.74474	0.0148425	0.0337	0	0.0668879	0.113829
1554470_s_at	ZBTB44	zinc finger and BTB domain containing 44	0.666286	1.58698	0.00134865	0.0273	0	0.60818	1.52434	0.00320645	0.0373	0	0.354818	1.27882	0.0778331	0.867	0	0.448926	1.36502	0.0268833	0.32	0	0.52987	1.4438	0.0130099	0.0918	0	0.276491	1.21124	0.167113	0.369	0	0.473554	1.38853	0.0256475	0.133	0	0.53531	1.44925	0.00889807	0.0217	0	0.0472991	0.0859029
1554471_a_at	ANKRD13C	ankyrin repeat domain 13C	0.275177	1.21014	0.0696563	0.247	0	0.1701	1.12514	0.257824	0.481	0	0.0755125	1.05374	0.613816	1	0	-0.00702911	-1.00488	0.962492	0.991	0	0.0684314	1.04858	0.661823	0.83	0	-0.0179925	-1.01255	0.904191	0.954	0	0.137287	1.09983	0.381432	0.628	0	0.0492915	1.03476	0.741688	0.809	0	0.640839	0.698047
1554472_a_at	PHF20L1	PHD finger protein 20-like 1	0.678243	1.60019	0.00721758	0.0677	0	0.459517	1.37508	0.0640734	0.213	0	0.0441703	1.03109	0.856593	1	0	0.0814281	1.05806	0.739113	0.931	0	0.578834	1.49364	0.0267291	0.14	0	0.340537	1.26623	0.16709	0.369	0	0.0942506	1.06751	0.712471	0.86	0	0.832829	1.78117	0.00115785	0.00375	0	0.00865264	0.0212664
1554473_at	SRGAP1	SLIT-ROBO Rho GTPase activating protein 1	0.140003	1.10191	0.668707	0.835	0	0.971408	1.96075	0.0041859	0.0437	0	-0.139755	-1.10172	0.669259	1	0	-0.226195	-1.16975	0.4899	0.83	0	0.771303	1.70681	0.0272917	0.141	0	0.663627	1.58406	0.0461266	0.172	0	-0.456695	-1.37239	0.185039	0.423	0	-0.844541	-1.79569	0.0120281	0.0281	0	1.83e-05	0.000121499
1554474_a_at	MOXD1	monooxygenase, DBH-like 1	0.0156482	1.01091	0.968158	0.986	0	-0.0934947	-1.06695	0.811537	0.906	0	0.409554	1.32828	0.298458	0.983	0	0.434048	1.35102	0.270774	0.689	0	-0.103425	-1.07432	0.800883	0.906	0	-0.141055	-1.10271	0.71913	0.85	0	0.878298	1.83821	0.0356905	0.163	0	1.59677	3.02464	0.000137365	0.000597	1	0.000988694	0.00349557
1554476_x_at	ZNF808	zinc finger protein 808	0.178602	1.13179	0.349335	0.602	0	0.245799	1.18575	0.199294	0.415	0	-0.0500384	-1.03529	0.792437	1	0	-0.00974495	-1.00678	0.959116	0.99	0	0.073928	1.05258	0.710167	0.859	0	0.282334	1.21616	0.141305	0.334	0	0.00241189	1.00167	0.99032	0.997	0	0.124371	1.09003	0.513744	0.614	0	0.668042	0.722117
1554478_a_at	HEATR3	HEAT repeat containing 3	0.20945	1.15625	0.392495	0.639	0	0.0142685	1.00994	0.953397	0.978	0	-0.393907	-1.31395	0.110671	0.902	0	-0.269404	-1.20531	0.2724	0.69	0	0.344768	1.26995	0.180406	0.415	0	0.0919755	1.06583	0.706554	0.842	0	0.0602619	1.04266	0.813468	0.916	0	0.445654	1.36193	0.0719963	0.126	0	0.049311	0.0889132
1554479_a_at	CARD8	caspase recruitment domain family, member 8	-0.300058	-1.23119	0.194093	0.437	0	-0.0498396	-1.03515	0.827994	0.915	0	0.00436595	1.00303	0.984811	1	0	0.0186224	1.01299	0.935284	0.984	0	-0.530236	-1.44417	0.0304032	0.15	0	-0.530222	-1.44415	0.0238428	0.115	0	0.0761569	1.05421	0.750954	0.883	0	0.756399	1.68927	0.00161385	0.00499	0	0.000109462	0.00055031
1554480_a_at	ARMC10	armadillo repeat containing 10	0.10966	1.07897	0.121873	0.337	0	0.0825612	1.0589	0.24199	0.464	0	0.127624	1.09249	0.0728575	0.865	0	0.107111	1.07707	0.130602	0.548	0	0.129548	1.09395	0.0814372	0.263	0	0.213469	1.15947	0.00340768	0.0358	0	0.114932	1.08292	0.121091	0.334	0	-0.173459	-1.12776	0.0159689	0.0358	0	0.000332895	0.00140181
1554481_a_at	EPB41	erythrocyte membrane protein band 4.1 (elliptocytosis 1, RH-linked)	-0.128417	-1.09309	0.194267	0.437	0	-0.145572	-1.10617	0.142005	0.339	0	-0.0542643	-1.03833	0.581015	1	0	-0.150556	-1.11	0.129105	0.546	0	0.0373249	1.02621	0.716408	0.862	0	-0.0991847	-1.07117	0.314609	0.538	0	-0.0538336	-1.03802	0.600556	0.792	0	0.052094	1.03677	0.596191	0.687	0	0.379843	0.460828
1554482_a_at	SAR1B	SAR1 homolog B (S. cerevisiae)	0.602427	1.51827	0.0109544	0.086	0	0.430796	1.34798	0.0650793	0.215	0	0.359471	1.28296	0.122033	0.914	0	0.264834	1.2015	0.252321	0.672	0	0.535861	1.44981	0.0292023	0.147	0	0.36258	1.28572	0.118905	0.301	0	0.751978	1.6841	0.0026847	0.0324	0	0.726606	1.65474	0.00243826	0.00713	0	0.0530478	0.0942808
1554485_s_at	TMEM37	transmembrane protein 37	-0.927607	-1.90212	0.100346	0.301	0	-1.2031	-2.30234	0.0344905	0.148	0	0.0766423	1.05456	0.890714	1	0	0.364525	1.28746	0.514193	0.842	0	-1.56939	-2.9678	0.00907013	0.0741	0	-1.13731	-2.19971	0.0451975	0.17	0	0.545663	1.45969	0.351416	0.602	0	0.109961	1.0792	0.843737	0.888	0	0.00312703	0.00913713
1554486_a_at	GFOD1	glucose-fructose oxidoreductase domain containing 1	-0.0181468	-1.01266	0.934607	0.972	0	0.0695752	1.04941	0.753179	0.873	0	0.00781445	1.00543	0.971814	1	0	-0.0482257	-1.03399	0.827422	0.958	0	0.0226678	1.01584	0.921933	0.966	0	0.397908	1.3176	0.0760576	0.23	0	-0.0512736	-1.03618	0.824602	0.922	0	-0.0965659	-1.06923	0.662648	0.744	0	0.627652	0.686507
1554487_a_at	ATF6B	activating transcription factor 6 beta	-0.509296	-1.42336	0.0543238	0.214	0	-0.642921	-1.56149	0.0161133	0.0943	0	0.106126	1.07633	0.683738	1	0	-0.305701	-1.23602	0.243132	0.665	0	-0.316062	-1.24493	0.248485	0.497	0	-0.644929	-1.56366	0.015801	0.09	0	-0.0642967	-1.04558	0.81335	0.916	0	-0.496051	-1.41035	0.0606884	0.11	0	0.0469122	0.0853488
1554489_a_at	CEP70	centrosomal protein 70kDa	-0.269747	-1.2056	0.0924408	0.289	0	-0.293188	-1.22534	0.0680322	0.22	0	-0.362296	-1.28547	0.0252252	0.747	0	-0.16374	-1.12019	0.303232	0.714	0	-0.292754	-1.22498	0.0810717	0.263	0	-0.362823	-1.28594	0.0250229	0.118	0	-0.327609	-1.25493	0.0516918	0.204	0	-0.521551	-1.4355	0.00163032	0.00503	0	0.121464	0.184906
1554493_s_at	THADA	thyroid adenoma associated	0.403423	1.32264	0.0158207	0.105	0	0.0106325	1.0074	0.947951	0.976	0	-0.0440212	-1.03098	0.787013	1	0	-0.279069	-1.21341	0.0907144	0.489	0	0.389105	1.30958	0.0254963	0.136	0	0.204804	1.15253	0.211764	0.425	0	0.276602	1.21134	0.108435	0.313	0	0.0459153	1.03234	0.77809	0.837	0	0.00373979	0.0106135
1554496_at	RAD51B	RAD51 homolog B (S. cerevisiae)	-0.176188	-1.12989	0.158888	0.391	0	-0.152405	-1.11142	0.221957	0.441	0	0.179069	1.13215	0.152301	0.942	0	-0.0684977	-1.04862	0.581057	0.872	0	-0.40828	-1.3271	0.00250872	0.0349	0	-0.271292	-1.20689	0.0320347	0.137	0	-0.107791	-1.07758	0.407139	0.65	0	-0.267439	-1.20367	0.0344539	0.0683	0	0.00334042	0.00966168
1554499_s_at	PPA2	pyrophosphatase (inorganic) 2	0.606322	1.52237	0.0223845	0.128	0	0.267085	1.20337	0.305362	0.531	0	0.320619	1.24887	0.21947	0.968	0	0.28421	1.21774	0.275691	0.694	0	0.331661	1.25846	0.224463	0.47	0	0.117525	1.08487	0.65074	0.805	0	0.218097	1.1632	0.422679	0.663	0	0.472936	1.38793	0.072277	0.127	0	0.501182	0.574363
1554501_at	TSC22D4	TSC22 domain family, member 4	-0.689674	-1.61292	0.0229637	0.13	0	-0.580524	-1.49539	0.0540079	0.192	0	-0.193026	-1.14316	0.515587	0.999	0	-0.193199	-1.1433	0.515212	0.842	0	-0.554329	-1.46849	0.0777368	0.257	0	-0.354006	-1.2781	0.235169	0.453	0	-0.198929	-1.14785	0.521703	0.739	0	0.0321047	1.0225	0.91373	0.939	0	0.219234	0.297458
1554503_a_at	OSCAR	osteoclast associated, immunoglobulin-like receptor	0.356109	1.27997	0.291593	0.546	0	0.699131	1.62353	0.041122	0.164	0	0.561058	1.47535	0.0990092	0.888	0	0.910855	1.88016	0.00858713	0.203	0	0.798839	1.7397	0.0261787	0.138	0	0.87961	1.83988	0.0109909	0.0723	0	1.3235	2.50273	0.000375686	0.00862	1	2.67966	6.40705	6.92e-11	2.45e-09	1	2.91e-08	5.43e-07
1554509_a_at	FAM188A	family with sequence similarity 188, member A	0.194058	1.14398	0.218666	0.466	0	0.0306303	1.02146	0.84505	0.924	0	0.19701	1.14632	0.211834	0.966	0	-0.0211873	-1.01479	0.892454	0.974	0	0.096177	1.06894	0.55789	0.763	0	-0.0792439	-1.05646	0.613466	0.781	0	0.248736	1.18817	0.13295	0.352	0	-0.190092	-1.14084	0.2281	0.324	0	0.188801	0.263869
1554510_s_at	GHITM	growth hormone inducible transmembrane protein	0.285965	1.21923	0.00920108	0.0778	0	0.0733579	1.05216	0.491857	0.696	0	0.234956	1.17687	0.030734	0.781	0	0.148767	1.10862	0.166063	0.593	0	0.222092	1.16642	0.0499955	0.2	0	0.100952	1.07248	0.345092	0.567	0	0.399679	1.31921	0.000661714	0.0129	0	0.303323	1.23398	0.00591187	0.0153	0	0.016579	0.0364092
1554512_a_at	CEP89	centrosomal protein 89kDa	0.170889	1.12575	0.657877	0.829	0	0.178736	1.13189	0.643261	0.805	0	0.118495	1.0856	0.758683	1	0	0.234049	1.17613	0.544475	0.856	0	-0.177822	-1.13117	0.659484	0.828	0	-0.203706	-1.15165	0.597709	0.769	0	-0.120765	-1.08731	0.764647	0.89	0	-0.219987	-1.16472	0.568844	0.664	0	0.920845	0.936333
1554513_s_at	CEP89	centrosomal protein 89kDa	-0.244668	-1.18482	0.424331	0.666	0	-0.235428	-1.17726	0.44194	0.656	0	-0.146446	-1.10684	0.631888	1	0	-0.163316	-1.11986	0.593256	0.877	0	-0.111446	-1.08031	0.727263	0.867	0	-0.472392	-1.38741	0.125814	0.311	0	-0.0799963	-1.05702	0.802268	0.91	0	-0.740139	-1.67034	0.0180932	0.0398	0	0.423777	0.502782
1554516_at	LINC00537	long intergenic non-protein coding RNA 537	0.023335	1.01631	0.851115	0.934	0	0.0749898	1.05335	0.546972	0.738	0	0.127054	1.09206	0.308953	0.983	0	0.00190333	1.00132	0.987783	0.997	0	0.0552613	1.03905	0.671023	0.835	0	0.138348	1.10064	0.268328	0.49	0	0.0205151	1.01432	0.874622	0.947	0	0.52231	1.43625	8.92e-05	0.000411	0	0.00522848	0.0139969
1554518_at	GSTCD	glutathione S-transferase, C-terminal domain containing	-0.221719	-1.16612	0.179521	0.419	0	-0.284863	-1.21829	0.0862191	0.253	0	-0.0782704	-1.05575	0.633241	1	0	-0.163812	-1.12024	0.319601	0.724	0	-0.358711	-1.28228	0.0399772	0.176	0	-0.266496	-1.20288	0.107911	0.284	0	0.216268	1.16172	0.210148	0.456	0	-0.164599	-1.12085	0.317303	0.423	0	0.0837341	0.136537
1554520_at	LOC283861	uncharacterized LOC283861	-0.340088	-1.26583	0.202035	0.447	0	-0.799053	-1.73996	0.00365411	0.0403	0	-0.102841	-1.07389	0.697765	1	0	-0.416102	-1.33432	0.11985	0.532	0	-0.655065	-1.57469	0.0208444	0.122	0	-0.845914	-1.7974	0.002185	0.0271	0	-0.317461	-1.24614	0.254129	0.506	0	-0.999466	-1.99926	0.000363628	0.00138	0	0.00406862	0.0113841
1554522_at	CNNM2	cyclin M2	0.04539	1.03196	0.864372	0.941	0	-0.127288	-1.09224	0.632234	0.797	0	0.110416	1.07954	0.677958	1	0	0.347498	1.27235	0.194261	0.622	0	0.0403813	1.02839	0.884467	0.949	0	0.00451087	1.00313	0.986455	0.993	0	0.263578	1.20045	0.344765	0.596	0	0.376091	1.29782	0.160586	0.244	0	0.640657	0.697872
1554523_a_at	CNNM2	cyclin M2	-0.122134	-1.08834	0.605499	0.797	0	-0.613658	-1.53013	0.011573	0.0778	0	-0.0526408	-1.03716	0.823665	1	0	-0.407775	-1.32664	0.0883311	0.485	0	-0.369994	-1.29235	0.137999	0.357	0	-0.385571	-1.30638	0.106605	0.282	0	-0.151369	-1.11062	0.540669	0.752	0	-0.231236	-1.17384	0.329597	0.435	0	0.245364	0.325875
1554528_at	MAATS1	MYCBP-associated, testis expressed 1	-0.122448	-1.08858	0.794767	0.905	0	-0.270689	-1.20638	0.565716	0.751	0	0.188689	1.13973	0.688655	1	0	-0.669578	-1.59061	0.158455	0.583	0	-0.751698	-1.68377	0.130567	0.346	0	-0.657147	-1.57696	0.16619	0.368	0	-0.706979	-1.63238	0.154569	0.384	0	-0.720038	-1.64723	0.129899	0.205	0	0.386065	0.466617
1554541_a_at	GPRIN2	G protein regulated inducer of neurite outgrowth 2	-0.0861707	-1.06155	0.714699	0.861	0	-0.308311	-1.23826	0.193986	0.408	0	-0.0722293	-1.05134	0.759251	1	0	-0.332987	-1.25962	0.161183	0.586	0	0.0473227	1.03335	0.847712	0.931	0	0.0536048	1.03785	0.820047	0.909	0	-0.263566	-1.20044	0.287169	0.541	0	-0.534669	-1.44861	0.0264235	0.0547	0	0.246456	0.327066
1554543_at	SPAG9	sperm associated antigen 9	0.202988	1.15108	0.279443	0.534	0	-0.0402008	-1.02826	0.829552	0.916	0	-0.239722	-1.18077	0.202414	0.964	0	-0.175485	-1.12934	0.349144	0.748	0	-0.0249004	-1.01741	0.898532	0.956	0	-0.188086	-1.13925	0.315907	0.539	0	-0.198016	-1.14712	0.312723	0.567	0	-0.31781	-1.24644	0.0927879	0.156	0	0.264421	0.345602
1554544_a_at	MBP	myelin basic protein	-0.610346	-1.52663	0.093269	0.29	0	-0.520951	-1.4349	0.150604	0.351	0	-0.489559	-1.40402	0.176305	0.956	0	-0.356929	-1.2807	0.322356	0.726	0	-0.697238	-1.6214	0.0674012	0.237	0	-0.633203	-1.55101	0.0819257	0.242	0	-0.26233	-1.19941	0.485801	0.713	0	0.276566	1.21131	0.442401	0.547	0	0.181596	0.256073
1554547_at	FAM13C	family with sequence similarity 13, member C	-0.225868	-1.16948	0.431963	0.673	0	0.0044408	1.00308	0.987639	0.995	0	0.085374	1.06096	0.765907	1	0	0.191681	1.14209	0.504513	0.838	0	-0.855588	-1.8095	0.00581366	0.0573	0	-0.596794	-1.51235	0.041002	0.16	0	-0.456252	-1.37197	0.131897	0.351	0	-1.31345	-2.48534	2.4e-05	0.000132	-1	4.2e-05	0.000245301
1554549_a_at	WDR20	WD repeat domain 20	0.449195	1.36528	0.091284	0.288	0	0.441209	1.35774	0.0970403	0.271	0	0.201766	1.15011	0.443545	0.998	0	0.0590411	1.04177	0.822174	0.956	0	0.373897	1.29585	0.176947	0.411	0	0.589683	1.50492	0.0280078	0.126	0	-0.146042	-1.10653	0.595401	0.789	0	0.0575067	1.04067	0.826719	0.875	0	0.149446	0.218588
1554553_s_at	YIF1B	Yip1 interacting factor homolog B (S. cerevisiae)	-0.191354	-1.14184	0.502998	0.728	0	-0.423206	-1.3409	0.141557	0.339	0	0.305885	1.23618	0.285806	0.983	0	0.473518	1.38849	0.100825	0.507	0	-0.251576	-1.19051	0.400341	0.641	0	-0.195272	-1.14494	0.494332	0.694	0	1.14689	2.21436	0.000290406	0.00717	1	1.08858	2.12664	0.000318291	0.00123	1	1.92e-06	1.8e-05
1554555_a_at	SETD6	SET domain containing 6	-0.0444976	-1.03132	0.829783	0.923	0	-0.411658	-1.33021	0.0505257	0.185	0	-0.0965351	-1.0692	0.641193	1	0	-0.503338	-1.41749	0.0177091	0.277	0	0.140535	1.10231	0.516901	0.733	0	0.0236796	1.01655	0.908905	0.957	0	-0.314113	-1.24325	0.150425	0.378	0	-0.906298	-1.87423	4.86e-05	0.000243	0	0.000245913	0.00108167
1554556_a_at	ATP11B	ATPase, class VI, type 11B	0.119463	1.08633	0.55715	0.767	0	-0.0348769	-1.02447	0.863723	0.934	0	0.064813	1.04595	0.749836	1	0	-0.138913	-1.10107	0.495055	0.833	0	0.00895395	1.00623	0.966388	0.986	0	0.0232986	1.01628	0.90871	0.957	0	0.0853423	1.06094	0.688163	0.845	0	-0.239396	-1.1805	0.241563	0.339	0	0.813047	0.845344
1554557_at	ATP11B	ATPase, class VI, type 11B	0.334982	1.26136	0.103529	0.307	0	0.195154	1.14485	0.339158	0.564	0	0.122414	1.08856	0.547812	1	0	0.00906531	1.0063	0.964441	0.992	0	0.0167182	1.01166	0.937341	0.974	0	0.105988	1.07623	0.602647	0.773	0	0.128569	1.09321	0.546114	0.756	0	0.0910902	1.06517	0.654468	0.737	0	0.852409	0.877791
1554558_at	DCAF5	DDB1 and CUL4 associated factor 5	0.195194	1.14488	0.469346	0.701	0	0.0298606	1.02091	0.911664	0.957	0	0.313637	1.24284	0.246721	0.979	0	0.30744	1.23751	0.25607	0.676	0	0.0489325	1.0345	0.862009	0.938	0	0.27613	1.21094	0.307165	0.53	0	0.310436	1.24008	0.272655	0.526	0	0.291071	1.22355	0.281975	0.385	0	0.879627	0.901425
1554564_a_at	SPPL3	signal peptide peptidase like 3	-0.858481	-1.81313	0.0199268	0.12	0	-1.01807	-2.02521	0.00624247	0.055	0	-0.579252	-1.49407	0.111575	0.903	0	-0.640396	-1.55876	0.0792942	0.468	0	-0.52012	-1.43407	0.170646	0.403	0	-0.643638	-1.56226	0.0778266	0.234	0	-0.426257	-1.34374	0.260192	0.513	0	-1.34935	-2.54798	0.00039778	0.0015	-1	0.0405562	0.0757509
1554565_x_at	SPPL3	signal peptide peptidase like 3	-0.829377	-1.77692	0.031743	0.156	0	-0.694291	-1.61809	0.0704951	0.225	0	-0.48329	-1.39793	0.204638	0.964	0	-0.804703	-1.74679	0.036962	0.359	0	-0.70046	-1.62502	0.0807133	0.262	0	-0.618166	-1.53492	0.106268	0.281	0	-0.677511	-1.59938	0.0908761	0.283	0	-1.47037	-2.77093	0.000254231	0.00101	-1	0.0581507	0.101693
1554572_a_at	SUV39H2	suppressor of variegation 3-9 homolog 2 (Drosophila)	0.428947	1.34625	0.0406693	0.18	0	0.197942	1.14706	0.337805	0.563	0	0.131456	1.0954	0.523463	0.999	0	-0.0413157	-1.02905	0.840815	0.961	0	0.322448	1.25045	0.13769	0.356	0	0.371155	1.29339	0.0751931	0.229	0	0.172991	1.12739	0.42257	0.663	0	0.216545	1.16195	0.29475	0.398	0	0.371021	0.452299
1554574_a_at	CYB5R3	cytochrome b5 reductase 3	-0.107089	-1.07705	0.839938	0.929	0	-0.180898	-1.13359	0.733055	0.862	0	-0.0917678	-1.06568	0.862584	1	0	-0.102157	-1.07338	0.847214	0.963	0	0.218638	1.16363	0.693515	0.85	0	-0.587635	-1.50278	0.27024	0.492	0	-0.222063	-1.1664	0.688969	0.845	0	-1.01939	-2.02707	0.0584379	0.106	0	0.577187	0.642405
1554575_a_at	BPNT1	3'(2'), 5'-bisphosphate nucleotidase 1	0.0025455	1.00177	0.978188	0.991	0	-0.0461316	-1.03249	0.62063	0.789	0	0.00882008	1.00613	0.924528	1	0	-0.0272211	-1.01905	0.770081	0.94	0	0.0752776	1.05356	0.44066	0.674	0	0.0172665	1.01204	0.852892	0.927	0	0.0391827	1.02753	0.687589	0.844	0	-0.0227858	-1.01592	0.806708	0.86	0	0.977639	0.981551
1554577_a_at	PSMD10	proteasome (prosome, macropain) 26S subunit, non-ATPase, 10	0.365415	1.28825	0.0691666	0.247	0	-0.048097	-1.0339	0.808239	0.904	0	0.14839	1.10833	0.454995	0.998	0	-0.0713131	-1.05067	0.719046	0.923	0	0.0326775	1.02291	0.874701	0.944	0	-0.324213	-1.25198	0.105793	0.281	0	0.239893	1.1809	0.249755	0.501	0	-0.0656081	-1.04653	0.740656	0.808	0	0.0948385	0.151158
1554578_at	ZNF70	zinc finger protein 70	-0.266055	-1.20252	0.149906	0.379	0	0.0871118	1.06224	0.634541	0.799	0	0.127214	1.09218	0.48807	0.998	0	-0.0214601	-1.01499	0.906691	0.977	0	0.0428591	1.03015	0.822915	0.918	0	-0.0370278	-1.026	0.839747	0.92	0	-0.079583	-1.05671	0.677898	0.838	0	0.129912	1.09423	0.478931	0.582	0	0.601364	0.663493
1554582_a_at	METTL20	methyltransferase like 20	-0.372667	-1.29474	0.0674713	0.243	0	-0.257715	-1.19558	0.202563	0.418	0	-0.128029	-1.0928	0.524452	0.999	0	-0.0799852	-1.05701	0.690568	0.915	0	-0.512851	-1.42687	0.0172663	0.109	0	-0.54838	-1.46244	0.00813208	0.0598	0	-0.305575	-1.23591	0.149362	0.377	0	-0.359295	-1.2828	0.0776095	0.134	0	0.129712	0.195015
1554586_a_at	RHOBTB2	Rho-related BTB domain containing 2	-0.688287	-1.61137	0.0601232	0.226	0	-0.81485	-1.75912	0.026968	0.129	0	0.17435	1.12846	0.628898	1	0	-0.131029	-1.09507	0.716334	0.922	0	-0.922377	-1.89524	0.017054	0.108	0	-0.961026	-1.94669	0.00966507	0.0669	0	0.122264	1.08844	0.745758	0.88	0	0.0358036	1.02513	0.920866	0.945	0	0.00551599	0.014609
1554588_a_at	TTC30B	tetratricopeptide repeat domain 30B	-0.0542693	-1.03833	0.81169	0.914	0	-0.0501551	-1.03538	0.825721	0.914	0	-0.221492	-1.16594	0.332768	0.985	0	0.277448	1.21205	0.22613	0.649	0	-0.369929	-1.29229	0.124306	0.337	0	-0.175176	-1.1291	0.442953	0.653	0	-0.0480592	-1.03387	0.84011	0.929	0	0.358021	1.28167	0.119888	0.192	0	0.107464	0.167271
1554592_a_at	SLC1A6	solute carrier family 1 (high affinity aspartate/glutamate transporter), member 6	0.869757	1.82735	0.142986	0.369	0	0.657451	1.57729	0.266255	0.49	0	0.703524	1.62848	0.234559	0.975	0	0.387229	1.30788	0.511087	0.841	0	0.24297	1.18343	0.693028	0.849	0	0.304244	1.23477	0.605369	0.775	0	0.0913361	1.06536	0.881964	0.95	0	-0.973236	-1.96324	0.102016	0.168	0	0.164194	0.235869
1554593_s_at	SLC1A6	solute carrier family 1 (high affinity aspartate/glutamate transporter), member 6	0.538742	1.45271	0.332894	0.587	0	0.374966	1.29681	0.499429	0.701	0	0.537938	1.4519	0.33361	0.985	0	0.310273	1.23994	0.576011	0.87	0	0.143276	1.10441	0.804756	0.908	0	0.193404	1.14346	0.72718	0.854	0	0.302687	1.23344	0.601853	0.793	0	-1.75194	-3.36812	0.00241761	0.00708	-1	0.00868296	0.0213347
1554595_at	SYMPK	symplekin	-0.686936	-1.60986	0.025482	0.138	0	-0.515623	-1.42961	0.0904564	0.26	0	-0.84107	-1.79138	0.00679956	0.531	0	-0.643705	-1.56234	0.0358208	0.355	0	-0.389445	-1.30989	0.218657	0.464	0	-0.487906	-1.40241	0.108693	0.285	0	-0.493059	-1.40743	0.120861	0.334	0	-0.364257	-1.28722	0.228738	0.325	0	0.26997	0.351587
1554597_at	NA	NA	0.0194785	1.01359	0.823892	0.92	0	-0.067942	-1.04822	0.438729	0.654	0	-0.00580406	-1.00403	0.947119	1	0	-0.186341	-1.13787	0.0367761	0.359	0	0.0215091	1.01502	0.814233	0.914	0	-0.0508758	-1.03589	0.561567	0.744	0	-0.201241	-1.14969	0.0312636	0.15	0	-0.630496	-1.5481	1.33e-09	2.93e-08	0	1.2e-08	2.59e-07
1554599_x_at	NA	NA	0.105398	1.07579	0.235956	0.486	0	-0.057408	-1.04059	0.516748	0.715	0	-0.0148848	-1.01037	0.866266	1	0	-0.15287	-1.11178	0.087755	0.484	0	0.0549987	1.03886	0.552434	0.758	0	-0.0344895	-1.02419	0.696543	0.836	0	-0.154113	-1.11274	0.0994941	0.299	0	-0.570063	-1.48459	2.4e-08	3.46e-07	0	6.96e-08	1.13e-06
1554600_s_at	LMNA	lamin A/C	0.222847	1.16703	0.357768	0.61	0	0.0720397	1.0512	0.765481	0.88	0	0.282333	1.21616	0.245041	0.979	0	0.261797	1.19897	0.280664	0.698	0	0.482243	1.39691	0.0600943	0.222	0	0.186886	1.1383	0.440064	0.65	0	0.340043	1.26579	0.181499	0.419	0	0.132954	1.09654	0.582324	0.675	0	0.734806	0.779564
1554602_at	RBM8A	RNA binding motif protein 8A	0.378121	1.29965	0.268925	0.523	0	0.651199	1.57047	0.0595378	0.204	0	0.0292667	1.02049	0.931439	1	0	-0.297084	-1.22866	0.384077	0.771	0	0.68432	1.60694	0.0583592	0.219	0	0.764448	1.69872	0.0278707	0.126	0	0.0141855	1.00988	0.968193	0.988	0	0.0179335	1.01251	0.957955	0.971	0	0.0414139	0.0770511
1554608_at	TGOLN2	trans-golgi network protein 2	-0.0695154	-1.04936	0.551878	0.763	0	-0.000659725	-1.00046	0.995488	0.998	0	0.0713779	1.05072	0.541309	0.999	0	0.0185719	1.01296	0.873527	0.971	0	-0.149941	-1.10952	0.222149	0.468	0	-0.0719167	-1.05111	0.53827	0.726	0	-0.203586	-1.15156	0.0992427	0.299	0	-0.244306	-1.18452	0.0398822	0.0772	0	0.184122	0.25872
1554609_at	LOC100287896	uncharacterized LOC100287896	-0.382535	-1.30363	0.161755	0.395	0	-0.476504	-1.39137	0.0827921	0.247	0	-0.249065	-1.18844	0.359891	0.988	0	-0.0907362	-1.06491	0.737904	0.93	0	-0.666058	-1.58673	0.0217291	0.124	0	-0.7369	-1.66659	0.00840335	0.0611	0	-0.599928	-1.51564	0.0378801	0.169	0	-0.824149	-1.77049	0.00343504	0.00959	0	0.0433224	0.0799909
1554616_at	SERPINB8	serpin peptidase inhibitor, clade B (ovalbumin), member 8	0.662976	1.58335	0.00901255	0.0768	0	0.0555676	1.03927	0.821471	0.912	0	-0.0453229	-1.03191	0.853963	1	0	-0.190853	-1.14144	0.439436	0.802	0	0.436064	1.35291	0.094414	0.286	0	0.375869	1.29762	0.130733	0.319	0	0.17626	1.12995	0.494516	0.719	0	-0.502791	-1.41695	0.0448787	0.0853	0	0.00184	0.00586928
1554618_at	AGFG2	ArfGAP with FG repeats 2	-0.0967699	-1.06938	0.388997	0.637	0	-0.128264	-1.09298	0.254714	0.478	0	0.020409	1.01425	0.855384	1	0	-0.131548	-1.09547	0.242895	0.665	0	-0.241443	-1.18217	0.0429245	0.183	0	-0.130157	-1.09441	0.247852	0.467	0	-0.0260597	-1.01823	0.823923	0.921	0	-0.0731896	-1.05204	0.514113	0.615	0	0.517391	0.589195
1554621_at	DGKE	diacylglycerol kinase, epsilon 64kDa	0.154807	1.11327	0.531212	0.749	0	0.227385	1.17071	0.358686	0.583	0	-0.119196	-1.08613	0.62948	1	0	0.139016	1.10115	0.573792	0.869	0	0.368254	1.29079	0.157349	0.385	0	0.397836	1.31753	0.110986	0.289	0	0.675521	1.59717	0.0110138	0.079	0	1.47963	2.78878	1.36e-07	1.51e-06	1	3.27e-06	2.82e-05
1554627_a_at	ASCC1	activating signal cointegrator 1 complex subunit 1	0.330594	1.25753	0.035145	0.166	0	0.255043	1.19337	0.101398	0.278	0	0.554592	1.46875	0.000628006	0.388	0	0.511936	1.42596	0.00147648	0.0917	0	0.121753	1.08806	0.450344	0.682	0	0.072788	1.05175	0.636443	0.797	0	0.681198	1.60347	8e-05	0.00297	0	1.08762	2.12524	2.23e-09	4.57e-08	1	4.51e-08	7.86e-07
1554628_at	ZNF57	zinc finger protein 57	0.102167	1.07338	0.581393	0.782	0	-0.294859	-1.22676	0.115069	0.3	0	0.0744384	1.05295	0.687708	1	0	-0.222233	-1.16654	0.232744	0.655	0	-0.131802	-1.09566	0.496734	0.719	0	0.0399643	1.02809	0.829052	0.914	0	-0.0233114	-1.01629	0.904131	0.959	0	-0.704103	-1.62913	0.000331923	0.00128	0	0.00288255	0.00854243
1554636_at	NA	NA	0.479463	1.39422	0.0992152	0.3	0	0.099545	1.07144	0.729125	0.859	0	-0.11993	-1.08668	0.676603	1	0	-0.0211195	-1.01475	0.941403	0.986	0	0.0988066	1.07089	0.742399	0.876	0	0.134832	1.09796	0.639188	0.798	0	-0.304969	-1.23539	0.312326	0.566	0	0.302323	1.23313	0.295039	0.399	0	0.389425	0.470065
1554638_at	ZFYVE16	zinc finger, FYVE domain containing 16	-0.024794	-1.01733	0.942236	0.975	0	-0.264702	-1.20139	0.440381	0.655	0	-0.470031	-1.38514	0.173088	0.955	0	-0.479798	-1.39455	0.164474	0.591	0	-0.0641443	-1.04546	0.857762	0.936	0	-0.707798	-1.63331	0.0422838	0.163	0	-0.521274	-1.43522	0.148963	0.376	0	-0.256607	-1.19467	0.454415	0.559	0	0.461115	0.537396
1554640_at	PALM2	paralemmin 2	0.314737	1.24379	0.214245	0.461	0	0.657864	1.57775	0.0111082	0.076	0	-0.26019	-1.19764	0.303503	0.983	0	-0.135263	-1.09829	0.591437	0.876	0	0.0558505	1.03947	0.831993	0.923	0	0.21095	1.15745	0.403398	0.619	0	-0.355157	-1.27912	0.180709	0.418	0	-0.222642	-1.16687	0.378009	0.483	0	0.00933927	0.0226521
1554648_a_at	DUOXA1	dual oxidase maturation factor 1	-0.0632576	-1.04482	0.8052	0.911	0	-0.708365	-1.63395	0.00747328	0.0606	0	-0.111948	-1.08069	0.662691	1	0	-0.345972	-1.27101	0.180743	0.609	0	-0.236956	-1.1785	0.378569	0.624	0	-0.145803	-1.10635	0.570182	0.749	0	-0.571348	-1.48591	0.0366852	0.165	0	-1.64447	-3.12632	2.77e-08	3.91e-07	-1	1.16e-06	1.19e-05
1554655_a_at	RPRML	reprimo-like	0.0443782	1.03124	0.884255	0.951	0	-0.0588285	-1.04162	0.846986	0.925	0	0.545358	1.45938	0.077662	0.867	0	-0.0526904	-1.0372	0.862779	0.968	0	0.0350346	1.02458	0.912493	0.962	0	-0.153675	-1.1124	0.614551	0.781	0	-0.0676072	-1.04798	0.832079	0.925	0	-1.4458	-2.72414	1.36e-05	8.05e-05	-1	3.81e-05	0.000225696
1554660_a_at	CNST	consortin, connexin sorting protein	-0.0339349	-1.0238	0.888693	0.953	0	-0.511019	-1.42506	0.0386586	0.158	0	-0.179921	-1.13282	0.459116	0.998	0	-0.401302	-1.3207	0.10193	0.508	0	-0.230377	-1.17314	0.365319	0.611	0	-0.430098	-1.34733	0.0801374	0.238	0	-0.357186	-1.28093	0.162562	0.395	0	-0.359642	-1.28311	0.141785	0.221	0	0.413008	0.492563
1554661_s_at	CNST	consortin, connexin sorting protein	0.315104	1.2441	0.354184	0.607	0	-0.0838654	-1.05985	0.804546	0.902	0	0.125032	1.09053	0.712263	1	0	-0.28144	-1.21541	0.40758	0.787	0	-0.169568	-1.12472	0.632595	0.812	0	-0.151284	-1.11056	0.655503	0.808	0	0.117782	1.08507	0.739702	0.876	0	0.0737492	1.05245	0.827716	0.876	0	0.837149	0.865201
1554665_at	ZNF586	zinc finger protein 586	-0.119513	-1.08637	0.445349	0.683	0	-0.0431107	-1.03033	0.782609	0.89	0	-0.026135	-1.01828	0.867129	1	0	-0.249591	-1.18887	0.114045	0.524	0	-0.373058	-1.2951	0.0255271	0.136	0	-0.189816	-1.14062	0.227273	0.444	0	-0.136175	-1.09899	0.405924	0.649	0	-0.339066	-1.26494	0.033396	0.0666	0	0.240743	0.320962
1554667_s_at	METTL8	methyltransferase like 8	0.439925	1.35653	0.0237998	0.132	0	0.10044	1.0721	0.597938	0.774	0	0.00406533	1.00282	0.982949	1	0	-0.125954	-1.09123	0.508699	0.84	0	0.398997	1.31859	0.0487153	0.197	0	0.1522	1.11126	0.42495	0.638	0	0.0577824	1.04086	0.77155	0.894	0	-0.0594322	-1.04206	0.754809	0.82	0	0.0907336	0.14575
1554671_a_at	SRRM2	serine/arginine repetitive matrix 2	-0.286991	-1.22009	0.282132	0.536	0	-0.604069	-1.52	0.0260424	0.126	0	-0.297291	-1.22883	0.265396	0.983	0	-0.517384	-1.43136	0.0552113	0.413	0	-0.406137	-1.32513	0.14727	0.371	0	-0.819933	-1.76532	0.00299328	0.033	0	-0.472678	-1.38768	0.0927235	0.287	0	-0.91182	-1.88142	0.00106589	0.00349	0	0.0417176	0.0774995
1554678_s_at	HNRPDL	heterogeneous nuclear ribonucleoprotein D-like	0.655807	1.5755	0.000118706	0.00783	0	0.560231	1.47451	0.000827178	0.0176	0	0.0777489	1.05537	0.625856	1	0	0.150668	1.11008	0.346135	0.746	0	0.774786	1.71094	1.89e-05	0.00222	0	0.497365	1.41163	0.00271514	0.0311	0	0.230882	1.17355	0.169359	0.404	0	0.661931	1.5822	0.000104317	0.00047	0	1.32e-05	9.23e-05
1554679_a_at	LAPTM4B	lysosomal protein transmembrane 4 beta	0.732128	1.66109	0.000465727	0.0157	0	0.594319	1.50976	0.00382766	0.0415	0	0.0772928	1.05504	0.69632	1	0	0.018264	1.01274	0.926473	0.984	0	0.498009	1.41226	0.0189048	0.115	0	0.356977	1.28074	0.0753279	0.229	0	0.0877431	1.06271	0.67186	0.835	0	-0.183881	-1.13594	0.354652	0.461	0	0.000281786	0.00121495
1554686_at	STAU2	staufen, RNA binding protein, homolog 2 (Drosophila)	0.797955	1.73864	0.000203631	0.0103	0	0.794209	1.73413	0.000216456	0.00847	0	0.221785	1.16618	0.274259	0.983	0	0.175547	1.12939	0.385892	0.772	0	0.436939	1.35373	0.042092	0.181	0	0.512187	1.42621	0.0135194	0.0818	0	0.105903	1.07617	0.616167	0.802	0	0.655925	1.57563	0.00186008	0.00564	0	0.000585159	0.00224769
1554690_a_at	TACC1	transforming, acidic coiled-coil containing protein 1	-0.214792	-1.16054	0.679385	0.842	0	0.247851	1.18744	0.633508	0.798	0	-0.269992	-1.2058	0.603558	1	0	0.414617	1.33294	0.425939	0.795	0	-0.174307	-1.12842	0.748361	0.88	0	-0.339238	-1.26509	0.514387	0.708	0	0.394245	1.31425	0.468928	0.699	0	0.939991	1.91852	0.0743399	0.13	0	0.333662	0.415856
1554691_a_at	PACSIN2	protein kinase C and casein kinase substrate in neurons 2	0.164519	1.12079	0.316122	0.57	0	0.0346328	1.0243	0.83216	0.917	0	0.164711	1.12094	0.315561	0.983	0	-0.106871	-1.07689	0.513834	0.842	0	0.05627	1.03977	0.742036	0.876	0	-0.0170998	-1.01192	0.916648	0.96	0	0.0726496	1.05165	0.670956	0.834	0	0.127475	1.09238	0.436495	0.542	0	0.815379	0.847294
1554696_s_at	TYMS	thymidylate synthetase	-0.342227	-1.26771	0.189653	0.431	0	-0.530736	-1.44467	0.0441247	0.171	0	0.344407	1.26963	0.186891	0.959	0	0.603817	1.51973	0.0227063	0.303	0	-0.36727	-1.28991	0.178507	0.413	0	-0.527273	-1.4412	0.0454757	0.17	0	0.888116	1.85076	0.00170595	0.0241	0	1.14181	2.20658	4.38e-05	0.000222	1	8e-09	1.85e-07
1554701_a_at	TBC1D16	TBC1 domain family, member 16	-0.313539	-1.24275	0.0937121	0.291	0	-0.31861	-1.24713	0.0886507	0.257	0	-0.423063	-1.34077	0.0251368	0.747	0	-0.233663	-1.17582	0.209103	0.633	0	-0.591552	-1.50687	0.00323342	0.0404	0	-0.282484	-1.21629	0.13012	0.318	0	-0.497841	-1.4121	0.0122351	0.0843	0	-0.666988	-1.58775	0.000617009	0.00218	0	0.0317998	0.0622345
1554703_at	ARHGEF10	Rho guanine nucleotide exchange factor (GEF) 10	-0.655166	-1.5748	0.0841871	0.275	0	-0.600557	-1.5163	0.112679	0.296	0	-0.557267	-1.47148	0.140432	0.931	0	-0.610944	-1.52726	0.106727	0.515	0	-0.84817	-1.80022	0.0337508	0.16	0	-1.18517	-2.2739	0.00239092	0.0287	-1	-1.22057	-2.33039	0.00275335	0.0329	-1	-2.31798	-4.98635	6.43e-08	7.98e-07	-1	2.61e-05	0.000164207
1554704_at	ATP8B3	ATPase, aminophospholipid transporter, class I, type 8B, member 3	-0.402467	-1.32177	0.21058	0.457	0	-0.00909879	-1.00633	0.977261	0.99	0	0.427857	1.34523	0.183597	0.959	0	1.05086	2.07176	0.00164469	0.0955	0	-0.385668	-1.30646	0.250793	0.5	0	-0.232089	-1.17453	0.468247	0.673	0	1.16676	2.24508	0.000885958	0.0157	1	2.24074	4.72639	2.72e-09	5.4e-08	1	7.37e-11	4.2e-09
1554705_at	SCARA5	scavenger receptor class A, member 5 (putative)	-0.0706657	-1.0502	0.82597	0.921	0	-0.309415	-1.23921	0.337558	0.563	0	-0.245749	-1.18571	0.445569	0.998	0	-0.191721	-1.14213	0.551364	0.859	0	-0.0984516	-1.07062	0.769632	0.89	0	-0.118828	-1.08585	0.711693	0.845	0	-0.574357	-1.48901	0.0915003	0.285	0	-0.703382	-1.62832	0.0320026	0.0643	0	0.460054	0.536544
1554708_s_at	SPATA6L	spermatogenesis associated 6-like	-0.163574	-1.12006	0.619923	0.806	0	0.0210701	1.01471	0.949007	0.976	0	-0.414731	-1.33305	0.211262	0.966	0	-0.0362888	-1.02547	0.912296	0.98	0	0.00874374	1.00608	0.979754	0.991	0	0.204271	1.1521	0.535933	0.724	0	-0.737163	-1.66689	0.0359281	0.163	0	-0.385425	-1.30624	0.244886	0.343	0	0.252428	0.33344
1554712_a_at	GLYATL2	glycine-N-acyltransferase-like 2	-0.589755	-1.50499	0.423232	0.665	0	-0.105468	-1.07584	0.885807	0.945	0	0.400952	1.32038	0.585556	1	0	0.441341	1.35787	0.548474	0.858	0	-0.319024	-1.24749	0.678078	0.84	0	-0.315008	-1.24402	0.668199	0.817	0	-0.906996	-1.87514	0.240484	0.491	0	-1.27401	-2.41833	0.0868339	0.147	0	0.406901	0.486828
1554717_a_at	PDE4D	phosphodiesterase 4D, cAMP-specific	0.189453	1.14033	0.294001	0.548	0	-0.265159	-1.20177	0.14376	0.342	0	-0.0988947	-1.07095	0.582502	1	0	-0.332713	-1.25938	0.068061	0.445	0	-0.0891018	-1.06371	0.635672	0.813	0	-0.341419	-1.267	0.0613579	0.203	0	-0.407983	-1.32683	0.0333504	0.156	0	-0.365415	-1.28825	0.0457191	0.0866	0	0.0348214	0.0669313
1554721_a_at	TAF2	TAF2 RNA polymerase II, TATA box binding protein (TBP)-associated factor, 150kDa	0.304911	1.23534	0.136008	0.358	0	-0.0895309	-1.06402	0.658684	0.815	0	-0.0991964	-1.07118	0.624614	1	0	-0.396694	-1.31649	0.0540222	0.409	0	0.349175	1.27383	0.103254	0.301	0	-0.226811	-1.17025	0.265347	0.486	0	-0.0343546	-1.0241	0.871153	0.945	0	-0.24549	-1.1855	0.228418	0.325	0	0.0206824	0.0436375
1554726_at	ZNF655	zinc finger protein 655	0.341297	1.2669	0.0626193	0.232	0	-0.198202	-1.14727	0.27469	0.499	0	-0.235287	-1.17714	0.195692	0.963	0	-0.267603	-1.20381	0.141978	0.563	0	-0.0975249	-1.06994	0.605817	0.794	0	-0.0984398	-1.07062	0.585965	0.761	0	-0.191299	-1.14179	0.313034	0.567	0	-0.0829173	-1.05916	0.64625	0.73	0	0.0854261	0.138788
1554730_at	MCTP1	multiple C2 domains, transmembrane 1	0.868909	1.82628	0.0395442	0.178	0	2.04566	4.12862	6.76e-06	0.00121	1	0.138848	1.10103	0.737573	1	0	0.370321	1.29264	0.372955	0.764	0	1.78431	3.44453	0.00011778	0.00613	1	1.99646	3.99019	1.03e-05	0.00109	1	0.623661	1.54078	0.153645	0.383	0	2.22399	4.67183	1.41e-06	1.14e-05	1	1.28e-07	1.88e-06
1554736_at	ARHGAP29	Rho GTPase activating protein 29	-0.454732	-1.37053	0.160266	0.393	0	-0.716147	-1.64279	0.0289781	0.134	0	-0.0433114	-1.03048	0.89268	1	0	-0.624694	-1.54188	0.0555679	0.414	0	-0.535682	-1.44963	0.114566	0.321	0	-0.98292	-1.97646	0.00323313	0.0346	0	-0.301061	-1.23205	0.371541	0.62	0	-1.15116	-2.22092	0.000666532	0.00233	-1	0.011229	0.0264251
1554739_at	IPP	intracisternal A particle-promoted polypeptide	0.135465	1.09845	0.536613	0.753	0	0.211007	1.1575	0.336943	0.562	0	0.131277	1.09526	0.549239	1	0	0.0327882	1.02299	0.880916	0.972	0	0.201916	1.15022	0.379306	0.624	0	0.182857	1.13513	0.404861	0.62	0	-0.0716525	-1.05092	0.754336	0.885	0	-0.028889	-1.02023	0.894988	0.926	0	0.909434	0.927018
1554740_a_at	IPP	intracisternal A particle-promoted polypeptide	-0.368089	-1.29064	0.0943092	0.292	0	-0.684201	-1.60681	0.00251103	0.0326	0	-0.303031	-1.23373	0.166706	0.952	0	-0.573787	-1.48843	0.0103467	0.22	0	-0.522172	-1.43612	0.024665	0.134	0	-0.699092	-1.62348	0.00205224	0.026	0	-0.378802	-1.30026	0.0995614	0.299	0	-0.986319	-1.98112	2.79e-05	0.000151	0	0.0033237	0.00962082
1554741_s_at	NA	NA	0.693264	1.61694	0.00026627	0.0119	0	0.514403	1.4284	0.00550882	0.051	0	-0.113133	-1.08157	0.528124	0.999	0	0.0676749	1.04803	0.705571	0.92	0	0.329592	1.25666	0.0823981	0.265	0	0.202703	1.15085	0.260176	0.481	0	-0.100158	-1.07189	0.593123	0.788	0	-0.0269487	-1.01885	0.880348	0.915	0	0.00028046	0.00121018
1554747_a_at	2-Sep	septin 2	0.492649	1.40703	0.0215355	0.125	0	0.154077	1.11271	0.462756	0.672	0	0.54427	1.45828	0.0115148	0.618	0	0.244967	1.18507	0.244726	0.666	0	0.423313	1.341	0.0570869	0.216	0	-0.0265823	-1.0186	0.898953	0.952	0	0.654529	1.5741	0.00397361	0.0417	0	0.665942	1.5866	0.00228344	0.00674	0	0.00693967	0.0176974
1554748_at	CLCNKB	chloride channel, voltage-sensitive Kb	-1.49707	-2.8227	0.0104287	0.0836	0	-1.90277	-3.73931	0.00136905	0.0232	-1	-1.38706	-2.61546	0.0171914	0.693	0	-1.61091	-3.05445	0.00607062	0.177	0	-1.5955	-3.022	0.009127	0.0743	0	-1.32422	-2.50397	0.0226327	0.112	0	-2.34928	-5.09571	0.000201277	0.00555	-1	-2.90777	-7.50457	3.46e-06	2.46e-05	-1	0.00088728	0.00319697
1554757_a_at	INPP5A	inositol polyphosphate-5-phosphatase, 40kDa	0.197996	1.1471	0.267913	0.521	0	0.0186852	1.01304	0.916279	0.96	0	0.0924846	1.0662	0.603266	1	0	0.0068182	1.00474	0.9694	0.993	0	0.461174	1.37666	0.0156591	0.103	0	0.136391	1.09915	0.444056	0.654	0	0.0930675	1.06664	0.616995	0.803	0	0.131999	1.09581	0.458793	0.563	0	0.404668	0.484487
1554761_a_at	HEATR2	HEAT repeat containing 2	0.120521	1.08713	0.458233	0.693	0	-0.0900129	-1.06438	0.579174	0.761	0	0.140688	1.10243	0.386978	0.991	0	0.0522953	1.03691	0.747077	0.933	0	0.211757	1.1581	0.214724	0.459	0	0.0448575	1.03158	0.782039	0.887	0	0.185777	1.13743	0.275638	0.529	0	-0.136644	-1.09934	0.400682	0.506	0	0.498692	0.57204
1554762_a_at	NA	NA	0.00887447	1.00617	0.959824	0.983	0	-0.172487	-1.127	0.329581	0.555	0	-0.0125816	-1.00876	0.943067	1	0	-0.224817	-1.16863	0.205142	0.631	0	0.00968678	1.00674	0.95807	0.982	0	-0.268411	-1.20448	0.131502	0.32	0	0.00539849	1.00375	0.976625	0.991	0	-0.333764	-1.2603	0.0621382	0.112	0	0.363715	0.445591
1554766_s_at	NA	NA	-0.0908942	-1.06503	0.54498	0.759	0	0.156734	1.11476	0.298141	0.524	0	-0.0950162	-1.06808	0.526959	0.999	0	0.156734	1.11476	0.298141	0.71	0	0.0109901	1.00765	0.94412	0.976	0	0.156734	1.11476	0.298141	0.521	0	-0.139255	-1.10134	0.376117	0.623	0	0.156734	1.11476	0.298141	0.402	0	0.316799	0.398922
1554767_s_at	CRYZL1	crystallin, zeta (quinone reductase)-like 1	0.481169	1.39587	0.0138614	0.0977	0	0.37055	1.29285	0.0554138	0.195	0	0.196901	1.14623	0.303065	0.983	0	0.326253	1.25375	0.0905084	0.489	0	0.221049	1.16558	0.269274	0.519	0	0.26162	1.19882	0.17272	0.376	0	0.628004	1.54542	0.00246281	0.0307	0	0.750128	1.68194	0.000212187	0.000865	0	0.0117389	0.0273798
1554768_a_at	MAD2L1	MAD2 mitotic arrest deficient-like 1 (yeast)	0.372188	1.29431	0.200392	0.445	0	0.384182	1.30512	0.186476	0.399	0	0.623406	1.54051	0.0342189	0.784	0	0.856028	1.81005	0.00424501	0.151	0	0.425344	1.34289	0.162343	0.392	0	0.322141	1.25018	0.26688	0.488	0	0.971063	1.96028	0.00205105	0.0274	0	1.17019	2.25041	0.000145859	0.000629	1	0.00577915	0.0151896
1554769_at	ZNF785	zinc finger protein 785	-0.371905	-1.29406	0.156814	0.388	0	-0.473287	-1.38827	0.0731151	0.23	0	-0.514074	-1.42808	0.0521769	0.84	0	-0.107321	-1.07723	0.680384	0.91	0	-0.192977	-1.14312	0.479429	0.706	0	-0.564015	-1.47838	0.0337346	0.142	0	-0.940442	-1.91912	0.0010043	0.017	0	-1.07581	-2.10791	0.000112673	0.000502	-1	0.0024212	0.00738913
1554770_x_at	ZNF785	zinc finger protein 785	-0.433226	-1.35025	0.127327	0.345	0	-0.166805	-1.12257	0.553671	0.742	0	-0.539978	-1.45395	0.0587802	0.848	0	-0.205936	-1.15343	0.465018	0.817	0	-0.355473	-1.2794	0.229754	0.476	0	-0.335822	-1.2621	0.235317	0.454	0	-0.897648	-1.86303	0.00332433	0.0372	0	-0.848052	-1.80007	0.00369076	0.0102	0	0.0518003	0.0925169
1554771_at	NA	NA	-0.095138	-1.06817	0.800629	0.908	0	0.0234711	1.0164	0.95031	0.977	0	-0.105822	-1.07611	0.778807	1	0	0.170683	1.12559	0.650711	0.9	0	0.139412	1.10146	0.723532	0.865	0	-0.140026	-1.10193	0.71022	0.844	0	-0.0588788	-1.04166	0.881185	0.949	0	-0.431526	-1.34866	0.25464	0.354	0	0.921695	0.936968
1554774_at	MINA	MYC induced nuclear antigen	0.539832	1.4538	0.0135369	0.0962	0	-0.239283	-1.18041	0.263285	0.488	0	0.0723152	1.0514	0.734011	1	0	-0.372334	-1.29445	0.0841257	0.478	0	0.449368	1.36544	0.0471774	0.193	0	-0.143793	-1.10481	0.499909	0.697	0	0.0576415	1.04076	0.795609	0.906	0	-0.39238	-1.31256	0.0691239	0.122	0	0.000567155	0.00219013
1554780_a_at	PHTF2	putative homeodomain transcription factor 2	0.283688	1.2173	0.30928	0.563	0	0.0996746	1.07153	0.719837	0.854	0	0.112712	1.08126	0.685091	1	0	0.00535999	1.00372	0.984603	0.996	0	0.178765	1.13191	0.538942	0.748	0	0.204197	1.15204	0.463278	0.669	0	0.806552	1.74903	0.00718832	0.0609	0	1.4733	2.77656	1.79e-06	1.39e-05	1	3.95e-05	0.000232984
1554783_s_at	ARHGEF2	Rho/Rac guanine nucleotide exchange factor (GEF) 2	0.177675	1.13106	0.0526335	0.209	0	0.0512658	1.03617	0.570158	0.754	0	0.0454021	1.03197	0.614944	1	0	0.100588	1.07221	0.267169	0.685	0	0.0419311	1.02949	0.656807	0.827	0	0.00693633	1.00482	0.938675	0.971	0	0.00945717	1.00658	0.920108	0.966	0	0.0505877	1.03569	0.575254	0.67	0	0.690994	0.74157
1554784_at	CNTN1	contactin 1	-0.216053	-1.16155	0.504732	0.729	0	-0.0714121	-1.05074	0.82519	0.914	0	0.000657383	1.00046	0.998377	1	0	-0.263201	-1.20014	0.416874	0.791	0	-0.155558	-1.11385	0.645718	0.819	0	-0.171977	-1.1266	0.595167	0.767	0	-0.887947	-1.85054	0.0107435	0.0777	0	-1.98165	-3.94945	8.12e-08	9.75e-07	-1	1.68e-06	1.62e-05
1554789_a_at	PDE8B	phosphodiesterase 8B	-0.7305	-1.65921	0.0169713	0.11	0	-0.586214	-1.5013	0.0532562	0.191	0	-0.764966	-1.69933	0.0126287	0.631	0	-0.431398	-1.34854	0.151811	0.575	0	-0.589347	-1.50457	0.0628395	0.228	0	-0.637922	-1.55609	0.0359874	0.147	0	-0.959249	-1.9443	0.00311261	0.0359	0	-0.729636	-1.65822	0.0170957	0.0379	0	0.127361	0.192242
1554791_a_at	KANSL1L	KAT8 regulatory NSL complex subunit 1-like	0.0949719	1.06804	0.632773	0.814	0	-0.0804784	-1.05737	0.68546	0.833	0	-0.195793	-1.14535	0.32617	0.983	0	-0.0968024	-1.0694	0.626245	0.89	0	-0.0991547	-1.07115	0.633351	0.812	0	-0.438574	-1.35526	0.0305413	0.133	0	-0.448918	-1.36502	0.0341067	0.159	0	-0.581136	-1.49603	0.00474846	0.0127	0	0.0247657	0.0506764
1554794_a_at	UBE3C	ubiquitin protein ligase E3C	0.658413	1.57835	0.0204463	0.121	0	0.182636	1.13496	0.510911	0.71	0	0.081588	1.05818	0.768653	1	0	0.117349	1.08474	0.672378	0.908	0	0.618743	1.53554	0.0364101	0.167	0	0.31899	1.24746	0.252722	0.472	0	0.367725	1.29032	0.207969	0.453	0	0.671746	1.593	0.0181396	0.0399	0	0.131822	0.197577
1554795_a_at	FBLIM1	filamin binding LIM protein 1	0.110024	1.07925	0.660683	0.83	0	-0.278191	-1.21267	0.26923	0.493	0	-0.388988	-1.30947	0.124293	0.916	0	-0.521668	-1.43561	0.0409049	0.375	0	-0.011316	-1.00787	0.965537	0.985	0	-0.196664	-1.14605	0.433525	0.644	0	-0.609223	-1.52544	0.0230334	0.124	0	-0.340618	-1.2663	0.177289	0.264	0	0.120468	0.183649
1554798_at	SNED1	sushi, nidogen and EGF-like domains 1	0.153341	1.11214	0.217061	0.464	0	0.197841	1.14698	0.112838	0.296	0	0.0614092	1.04348	0.619074	1	0	0.159658	1.11702	0.198964	0.625	0	0.422636	1.34037	0.00172851	0.0286	0	0.235087	1.17698	0.0607113	0.202	0	0.198468	1.14748	0.12795	0.344	0	0.119597	1.08643	0.334398	0.44	0	0.13251	0.198373
1554800_at	RAB39A	RAB39A, member RAS oncogene family	0.00517569	1.00359	0.983408	0.993	0	0.303173	1.23386	0.226172	0.446	0	-0.0187562	-1.01309	0.939925	1	0	0.163026	1.11963	0.513224	0.842	0	0.267484	1.20371	0.306343	0.558	0	0.243607	1.18395	0.329696	0.553	0	0.800151	1.74128	0.00312069	0.0359	0	2.15827	4.4638	4.87e-12	2.93e-10	1	5.5e-11	3.42e-09
1554803_s_at	TRIM72	tripartite motif containing 72	-0.0354277	-1.02486	0.834078	0.925	0	-0.0186429	-1.01301	0.912214	0.957	0	0.065309	1.04631	0.699516	1	0	0.117443	1.08481	0.488274	0.83	0	-0.0245928	-1.01719	0.889407	0.952	0	0.326109	1.25363	0.05773	0.196	0	0.225339	1.16905	0.205811	0.45	0	0.391013	1.31131	0.0238183	0.0502	0	0.136906	0.203811
1554806_a_at	FBXO8	F-box protein 8	0.0517587	1.03653	0.726505	0.868	0	-0.0420117	-1.02955	0.77644	0.886	0	0.130137	1.0944	0.380531	0.99	0	0.0538304	1.03802	0.716036	0.922	0	-0.29192	-1.22427	0.0631106	0.229	0	-0.362585	-1.28573	0.0168664	0.0936	0	0.0767977	1.05467	0.619912	0.805	0	-0.36823	-1.29077	0.0153108	0.0346	0	0.00463999	0.0126829
1554807_a_at	SPIRE1	spire homolog 1 (Drosophila)	0.0197609	1.01379	0.939559	0.974	0	-0.191583	-1.14202	0.463326	0.673	0	-0.369645	-1.29203	0.159743	0.949	0	-0.595382	-1.51087	0.0254801	0.314	0	-0.279979	-1.21418	0.306552	0.558	0	-0.643659	-1.56229	0.0161073	0.0909	0	-0.488859	-1.40333	0.0769377	0.258	0	-1.19476	-2.28907	2.38e-05	0.000131	-1	0.00106045	0.00371109
1554810_at	PLA2G4C	phospholipase A2, group IVC (cytosolic, calcium-independent)	0.157127	1.11506	0.12666	0.344	0	0.0442746	1.03116	0.663905	0.818	0	0.0284468	1.01991	0.779995	1	0	0.0448138	1.03155	0.660074	0.903	0	0.0110325	1.00768	0.917475	0.965	0	-0.0712568	-1.05063	0.484919	0.687	0	0.0182372	1.01272	0.864014	0.942	0	0.0590336	1.04177	0.562588	0.658	0	0.747194	0.790211
1554821_a_at	ZBED1	zinc finger, BED-type containing 1	-0.681478	-1.60378	0.00957378	0.0796	0	-1.01274	-2.01774	0.000194739	0.00806	-1	-0.785079	-1.72319	0.00310407	0.43	0	-0.657102	-1.57691	0.0123061	0.238	0	-0.650994	-1.57025	0.0174121	0.109	0	-0.891115	-1.85461	0.000894823	0.0157	0	-0.552212	-1.46633	0.042251	0.181	0	-0.0429397	-1.03021	0.866404	0.905	0	0.00164627	0.00534436
1554822_at	PHTF2	putative homeodomain transcription factor 2	0.534388	1.44833	0.120263	0.335	0	0.371566	1.29376	0.277363	0.501	0	0.309516	1.23929	0.364771	0.989	0	0.421268	1.3391	0.218795	0.643	0	0.557379	1.47159	0.121239	0.332	0	0.105869	1.07614	0.755798	0.872	0	0.843996	1.79501	0.0205921	0.116	0	1.76219	3.39213	2.83e-06	2.08e-05	1	0.000417946	0.00169584
1554824_at	ZNF585A	zinc finger protein 585A	-0.281829	-1.21573	0.361143	0.613	0	-0.268067	-1.20419	0.3849	0.607	0	0.286062	1.21931	0.35403	0.988	0	0.279027	1.21338	0.365901	0.76	0	-0.31333	-1.24257	0.331892	0.581	0	0.264706	1.20139	0.390847	0.608	0	0.000200228	1.00014	0.999503	1	0	0.100486	1.07213	0.74393	0.811	0	0.361666	0.443651
1554825_at	NA	NA	-0.949211	-1.93082	0.00498037	0.0549	0	-0.746659	-1.6779	0.0252177	0.124	0	-0.640817	-1.55921	0.0533739	0.84	0	-0.73558	-1.66507	0.0273665	0.322	0	-0.726157	-1.65423	0.036856	0.168	0	-0.696148	-1.62017	0.036386	0.148	0	-1.01258	-2.01752	0.00422779	0.0436	-1	-1.54676	-2.92161	1.37e-05	8.1e-05	-1	0.00568042	0.0149844
1554828_at	PDGFRA	platelet-derived growth factor receptor, alpha polypeptide	0.198421	1.14744	0.698375	0.853	0	1.14475	2.21108	0.0285514	0.133	0	-0.0407701	-1.02866	0.936496	1	0	0.925542	1.8994	0.0745456	0.458	0	0.364824	1.28772	0.496295	0.719	0	0.601051	1.51682	0.243002	0.461	0	-0.061482	-1.04354	0.908538	0.961	0	0.254728	1.19311	0.619001	0.707	0	0.266079	0.347416
1554830_a_at	STEAP3	STEAP family member 3, metalloreductase	0.195017	1.14474	0.362832	0.614	0	-0.0773536	-1.05508	0.7173	0.852	0	0.505359	1.41948	0.0208438	0.721	0	0.00686564	1.00477	0.974349	0.994	0	0.398222	1.31788	0.0786058	0.258	0	0.112553	1.08114	0.598552	0.77	0	0.391259	1.31154	0.0838291	0.271	0	0.0616964	1.04369	0.772701	0.833	0	0.12623	0.190863
1554834_a_at	RASSF5	Ras association (RalGDS/AF-6) domain family member 5	1.36598	2.57751	0.0192005	0.117	0	1.20575	2.30657	0.0377233	0.156	0	0.553062	1.4672	0.333221	0.985	0	-0.0723369	-1.05142	0.898876	0.975	0	1.21598	2.32298	0.044824	0.188	0	0.378374	1.29988	0.507027	0.703	0	1.40671	2.65132	0.0210306	0.118	0	1.21753	2.32549	0.0359591	0.0708	0	0.0588072	0.102658
1554839_at	CIDECP	cell death-inducing DFFA-like effector c pseudogene	0.549174	1.46325	0.000123741	0.008	0	0.161167	1.11819	0.231343	0.452	0	0.214063	1.15995	0.113618	0.904	0	0.085514	1.06107	0.523487	0.847	0	0.394567	1.31455	0.00639079	0.0605	0	0.069423	1.0493	0.604282	0.774	0	0.0690253	1.04901	0.622181	0.806	0	0.22198	1.16633	0.101152	0.167	0	0.00507968	0.013683
1554840_at	LOC280665	anti-CNG alpha 1 cation channel translation product-like	0.193111	1.14323	0.252405	0.504	0	-0.111742	-1.08053	0.506153	0.706	0	0.00723033	1.00502	0.965619	1	0	-0.247884	-1.18746	0.143278	0.565	0	0.0970761	1.0696	0.580531	0.778	0	-0.00584762	-1.00406	0.972191	0.986	0	-0.360413	-1.28379	0.0436574	0.185	0	-0.37626	-1.29797	0.0281529	0.0578	0	0.0239337	0.0492852
1554844_at	EYA3	eyes absent homolog 3 (Drosophila)	0.305112	1.23551	0.281119	0.535	0	0.189655	1.14049	0.501532	0.703	0	0.0304864	1.02136	0.9138	1	0	0.155099	1.1135	0.582326	0.873	0	0.216764	1.16212	0.462823	0.693	0	0.336948	1.26308	0.234466	0.452	0	0.0906077	1.06482	0.758457	0.886	0	0.131404	1.09536	0.641112	0.725	0	0.95817	0.966073
1554847_at	ATP6V1B1	ATPase, H+ transporting, lysosomal 56/58kDa, V1 subunit B1	0.0223909	1.01564	0.862448	0.94	0	-0.0693049	-1.04921	0.592192	0.77	0	-0.112573	-1.08115	0.385242	0.99	0	0.0212397	1.01483	0.869453	0.97	0	-0.0843799	-1.06023	0.533074	0.744	0	0.152524	1.11151	0.240734	0.459	0	-0.16477	-1.12099	0.225772	0.474	0	-0.179578	-1.13255	0.168197	0.253	0	0.331358	0.413525
1554863_s_at	DOK5	docking protein 5	0.387802	1.3084	0.354695	0.607	0	0.568225	1.4827	0.17693	0.387	0	0.0164152	1.01144	0.968631	1	0	0.000427385	1.0003	0.999183	1	0	1.77969	3.43352	0.000135788	0.00658	1	1.60664	3.04541	0.000287675	0.00793	1	0.30124	1.2322	0.491073	0.716	0	0.593372	1.50877	0.158834	0.242	0	0.000307328	0.00131002
1554867_a_at	PRR16	proline rich 16	-0.119105	-1.08606	0.501802	0.727	0	-0.0985244	-1.07068	0.578244	0.76	0	0.0463262	1.03263	0.793562	1	0	0.0222782	1.01556	0.899831	0.976	0	-0.158444	-1.11608	0.393497	0.635	0	-0.150258	-1.10977	0.397365	0.614	0	0.320405	1.24868	0.0875081	0.278	0	0.366193	1.28895	0.0422231	0.0809	0	0.0551074	0.0972781
1554868_s_at	PCNP	PEST proteolytic signal containing nuclear protein	0.326766	1.2542	0.0430419	0.186	0	0.335451	1.26177	0.0379774	0.157	0	0.245874	1.18581	0.124938	0.917	0	0.16091	1.11799	0.312417	0.72	0	0.187589	1.13886	0.260665	0.51	0	0.0379279	1.02664	0.811005	0.904	0	0.217998	1.16312	0.192026	0.432	0	0.199421	1.14824	0.211695	0.305	0	0.435743	0.514001
1554873_at	CSPP1	centrosome and spindle pole associated protein 1	0.359518	1.283	0.142389	0.368	0	-0.154768	-1.11324	0.524483	0.721	0	-0.243266	-1.18367	0.318399	0.983	0	-0.293513	-1.22562	0.229584	0.652	0	0.388776	1.30928	0.129561	0.344	0	-0.228526	-1.17164	0.348356	0.57	0	-0.52886	-1.44279	0.0408888	0.177	0	-0.481832	-1.39652	0.0510009	0.0948	0	0.0063282	0.0163772
1554878_a_at	ABCD3	ATP-binding cassette, sub-family D (ALD), member 3	1.08882	2.127	0.00460666	0.0526	0	0.508343	1.42242	0.173761	0.383	0	0.373746	1.29571	0.315457	0.983	0	0.420545	1.33843	0.259236	0.679	0	0.827262	1.77431	0.0363777	0.167	0	0.635881	1.55389	0.0903155	0.256	0	0.738822	1.66881	0.0606277	0.225	0	0.809341	1.75241	0.0324142	0.065	0	0.192898	0.268493
1554883_a_at	ERCC8	excision repair cross-complementing rodent repair deficiency, complementation group 8	0.585518	1.50058	0.0236424	0.132	0	0.158805	1.11636	0.530726	0.726	0	0.0313259	1.02195	0.901418	1	0	-0.109123	-1.07857	0.666343	0.906	0	0.62169	1.53868	0.0216845	0.124	0	0.230136	1.17295	0.364538	0.585	0	0.202533	1.15072	0.444962	0.68	0	0.344312	1.26954	0.176839	0.264	0	0.108037	0.168069
1554885_a_at	PRIM2	primase, DNA, polypeptide 2 (58kDa)	0.471677	1.38672	0.00346097	0.0452	0	0.132804	1.09642	0.393829	0.616	0	0.335523	1.26183	0.0341525	0.784	0	0.0136139	1.00948	0.930122	0.984	0	0.240769	1.18162	0.141902	0.363	0	0.187164	1.13852	0.230945	0.448	0	0.425894	1.3434	0.0108406	0.0782	0	0.864033	1.82012	6.8e-07	6.06e-06	0	3.1e-05	0.000189891
1554887_at	NA	NA	0.510199	1.42425	0.00440609	0.0512	0	0.108546	1.07814	0.530497	0.726	0	-0.00314574	-1.00218	0.985471	1	0	0.126283	1.09148	0.465824	0.817	0	0.658339	1.57826	0.000555406	0.0146	0	0.451246	1.36722	0.0111594	0.0728	0	-0.110266	-1.07943	0.54231	0.753	0	0.000223448	1.00015	0.998968	0.999	0	0.000477247	0.00189942
1554890_a_at	TIA1	TIA1 cytotoxic granule-associated RNA binding protein	0.085315	1.06092	0.725577	0.868	0	-0.221088	-1.16561	0.364511	0.589	0	0.0705536	1.05012	0.771562	1	0	-0.0661707	-1.04693	0.785385	0.944	0	-0.0104125	-1.00724	0.967307	0.986	0	-0.611024	-1.52734	0.0143434	0.0847	0	0.36741	1.29003	0.151854	0.38	0	0.367239	1.28988	0.134462	0.211	0	0.016406	0.0360906
1554894_a_at	PCBD2	pterin-4 alpha-carbinolamine dehydratase/dimerization cofactor of hepatocyte nuclear factor 1 alpha (TCF1) 2	-0.0702428	-1.04989	0.600744	0.794	0	-0.19936	-1.14819	0.140812	0.338	0	-0.146511	-1.10689	0.276973	0.983	0	0.0473295	1.03335	0.724198	0.925	0	-0.30948	-1.23926	0.0306453	0.151	0	-0.300332	-1.23143	0.02834	0.127	0	0.199497	1.1483	0.158438	0.39	0	0.835669	1.78468	5.49e-08	7e-07	0	6.59e-10	2.35e-08
1554895_a_at	RHBDL2	rhomboid, veinlet-like 2 (Drosophila)	-0.490859	-1.40528	0.0140057	0.0984	0	-0.64911	-1.5682	0.00142914	0.0239	0	-0.00602381	-1.00418	0.975284	1	0	-0.168431	-1.12384	0.387909	0.774	0	-0.39787	-1.31756	0.0542878	0.209	0	-0.352699	-1.27695	0.0737312	0.226	0	-0.219679	-1.16447	0.282458	0.536	0	-0.969735	-1.95848	5.67e-06	3.76e-05	0	0.000137594	0.000666247
1554897_s_at	RHBDL2	rhomboid, veinlet-like 2 (Drosophila)	-0.157994	-1.11573	0.652051	0.825	0	-0.618888	-1.53569	0.0811542	0.244	0	0.154995	1.11342	0.658223	1	0	-0.250958	-1.19	0.474455	0.822	0	-0.297383	-1.22891	0.417995	0.656	0	-0.474952	-1.38987	0.178362	0.384	0	-0.308276	-1.23823	0.401251	0.645	0	-2.11205	-4.32306	1.17e-07	1.33e-06	-1	5.1e-06	4.08e-05
1554899_s_at	FCER1G	Fc fragment of IgE, high affinity I, receptor for; gamma polypeptide	0.87676	1.83625	0.0164008	0.107	0	1.28012	2.42859	0.000646752	0.0151	1	1.22159	2.33204	0.00107759	0.397	0	1.57352	2.9763	4.23e-05	0.0221	1	1.33581	2.52416	0.000663194	0.0163	1	1.27325	2.41705	0.000687152	0.0134	1	2.34431	5.07819	4.32e-08	4.12e-05	1	3.50154	11.3258	6.33e-14	1.17e-11	1	3.96e-11	2.7e-09
1554906_a_at	MPHOSPH6	M-phase phosphoprotein 6	0.432632	1.34969	0.334764	0.589	0	-0.345184	-1.27031	0.440854	0.655	0	-0.381257	-1.30248	0.394878	0.992	0	-0.254985	-1.19332	0.568657	0.866	0	0.236833	1.1784	0.61257	0.799	0	0.543779	1.45779	0.226476	0.443	0	-0.369306	-1.29173	0.430473	0.669	0	-0.38205	-1.30319	0.393902	0.499	0	0.29825	0.380357
1554910_at	PRKD3	protein kinase D3	-0.257965	-1.19579	0.263528	0.517	0	-0.0384257	-1.02699	0.86701	0.936	0	-0.327565	-1.25489	0.157072	0.945	0	0.0192672	1.01344	0.933078	0.984	0	-0.215194	-1.16086	0.371515	0.617	0	-0.157525	-1.11537	0.493257	0.693	0	-0.0236872	-1.01655	0.921367	0.967	0	-0.0175461	-1.01224	0.939043	0.958	0	0.799832	0.834151
1554912_at	ESYT3	extended synaptotagmin-like protein 3	-0.228357	-1.1715	0.435554	0.676	0	-0.402216	-1.32154	0.172042	0.38	0	-0.228804	-1.17186	0.434661	0.997	0	-0.48992	-1.40437	0.0975373	0.502	0	-0.453289	-1.36916	0.141642	0.362	0	-0.273183	-1.20847	0.351492	0.573	0	-0.667633	-1.58846	0.0322569	0.154	0	-2.20248	-4.60269	3.66e-10	9.99e-09	-1	6.62e-08	1.09e-06
1554915_a_at	PDE12	phosphodiesterase 12	0.955569	1.93934	4.69e-06	0.00178	0	0.74888	1.68049	0.000206816	0.0083	0	0.181574	1.13412	0.340175	0.988	0	0.1249	1.09043	0.510857	0.841	0	0.727596	1.65588	0.000512272	0.0139	0	0.736783	1.66646	0.000254942	0.00742	0	0.223927	1.16791	0.261439	0.514	0	0.540813	1.45479	0.00584098	0.0151	0	1.12e-05	7.97e-05
1554919_s_at	C7orf63	chromosome 7 open reading frame 63	0.882265	1.84327	0.000128475	0.00815	0	0.483037	1.39768	0.0282862	0.132	0	-0.030847	-1.02161	0.886208	1	0	-0.213859	-1.15979	0.323195	0.727	0	0.836728	1.78599	0.000447428	0.0129	0	0.0960375	1.06883	0.656188	0.809	0	0.0801075	1.0571	0.722454	0.866	0	0.461737	1.3772	0.0356973	0.0703	0	1.92e-05	0.000126384
1554921_a_at	SCEL	sciellin	0.174792	1.1288	0.532603	0.75	0	-0.12025	-1.08692	0.667409	0.821	0	0.0444334	1.03128	0.873753	1	0	-0.176358	-1.13003	0.52895	0.848	0	-0.196081	-1.14558	0.503371	0.723	0	-0.271345	-1.20693	0.333843	0.557	0	-0.298036	-1.22947	0.310335	0.565	0	-1.63975	-3.11612	2.22e-07	2.32e-06	-1	4.59e-06	3.74e-05
1554930_a_at	FUT8	fucosyltransferase 8 (alpha (1,6) fucosyltransferase)	0.127275	1.09223	0.580685	0.781	0	-0.111461	-1.08032	0.628456	0.794	0	0.240576	1.18146	0.298104	0.983	0	0.0190531	1.01329	0.934009	0.984	0	-0.304275	-1.2348	0.209272	0.453	0	-0.349339	-1.27398	0.132843	0.322	0	0.527065	1.44099	0.03191	0.152	0	0.354273	1.27834	0.127563	0.202	0	0.0150885	0.0336721
1554948_at	NA	NA	0.0321233	1.02252	0.818123	0.918	0	-0.0465933	-1.03282	0.738788	0.865	0	-0.145382	-1.10602	0.300193	0.983	0	0.000860899	1.0006	0.995082	0.999	0	0.149284	1.10902	0.30897	0.56	0	-0.160509	-1.11768	0.253195	0.473	0	-0.0767511	-1.05464	0.599695	0.792	0	-0.096532	-1.0692	0.490359	0.593	0	0.604454	0.666304
1554949_at	LOC554174	uncharacterized LOC554174	-0.113041	-1.08151	0.374356	0.624	0	-0.311258	-1.24079	0.0167378	0.0964	0	-0.202402	-1.15061	0.114443	0.905	0	-0.241859	-1.18252	0.0604463	0.426	0	-0.00176298	-1.00122	0.989393	0.995	0	-0.320517	-1.24878	0.0138962	0.0833	0	-0.120587	-1.08718	0.364941	0.614	0	-0.325093	-1.25275	0.0126599	0.0294	0	0.0723322	0.121233
1554963_at	NA	NA	-0.10158	-1.07295	0.80043	0.908	0	-0.0421689	-1.02966	0.916404	0.96	0	0.190635	1.14127	0.63545	1	0	0.396563	1.31637	0.32565	0.728	0	0.0198939	1.01388	0.962233	0.984	0	-0.116311	-1.08396	0.772258	0.881	0	0.59959	1.51529	0.157227	0.388	0	0.203502	1.15149	0.612859	0.702	0	0.760178	0.80093
1554964_x_at	NA	NA	-0.0719898	-1.05117	0.864816	0.941	0	0.126618	1.09173	0.76467	0.88	0	0.384632	1.30553	0.364724	0.989	0	0.538788	1.45275	0.205777	0.631	0	0.0513768	1.03625	0.907507	0.96	0	0.0494024	1.03484	0.906988	0.956	0	0.675277	1.5969	0.130619	0.349	0	0.330648	1.25758	0.435435	0.54	0	0.721808	0.768534
1554966_a_at	FILIP1L	filamin A interacting protein 1-like	-0.121379	-1.08777	0.666366	0.834	0	0.380546	1.30183	0.179597	0.39	0	0.105274	1.0757	0.708395	1	0	-0.0442018	-1.03111	0.875152	0.971	0	-0.0220227	-1.01538	0.940328	0.975	0	0.039303	1.02762	0.888891	0.947	0	0.330534	1.25748	0.263862	0.517	0	0.430035	1.34727	0.130227	0.206	0	0.496045	0.569708
1554972_at	NA	NA	-0.158744	-1.11632	0.69153	0.849	0	-0.948702	-1.93014	0.020531	0.109	0	-0.338201	-1.26418	0.399091	0.993	0	-1.08175	-2.11661	0.0087081	0.204	0	-0.00335312	-1.00233	0.993601	0.997	0	-0.876472	-1.83588	0.0317585	0.137	0	-0.441137	-1.35767	0.293778	0.548	0	-2.18916	-4.56039	9.5e-07	8.11e-06	-1	3.29e-05	0.000199938
1554973_a_at	ZBTB26	zinc finger and BTB domain containing 26	-0.260838	-1.19817	0.21053	0.457	0	-0.072935	-1.05185	0.724558	0.857	0	0.00693271	1.00482	0.973266	1	0	-0.207471	-1.15466	0.31805	0.723	0	-0.300816	-1.23184	0.167991	0.399	0	-0.259703	-1.19723	0.212495	0.426	0	0.333592	1.26015	0.127015	0.343	0	0.104506	1.07513	0.613831	0.703	0	0.125468	0.189952
1554980_a_at	ATF3	activating transcription factor 3	0.870211	1.82793	0.0760729	0.26	0	1.12882	2.18681	0.0226099	0.116	0	0.0184997	1.01291	0.969491	1	0	0.16921	1.12444	0.726613	0.926	0	0.998926	1.99851	0.052179	0.205	0	0.91795	1.88943	0.061711	0.204	0	0.445028	1.36134	0.380634	0.627	0	0.15687	1.11487	0.745817	0.812	0	0.136104	0.202825
1554984_a_at	HLA-DOB	major histocompatibility complex, class II, DO beta	-0.0136715	-1.00952	0.944195	0.976	0	-0.00672379	-1.00467	0.972537	0.987	0	-0.0126879	-1.00883	0.948204	1	0	-0.0330057	-1.02314	0.86582	0.969	0	0.237327	1.17881	0.24809	0.497	0	0.059784	1.04231	0.759626	0.874	0	0.263718	1.20057	0.199959	0.442	0	0.638022	1.55619	0.00177334	0.00541	0	0.0314174	0.0616549
1554985_at	ZNF396	zinc finger protein 396	-0.154341	-1.11291	0.670039	0.836	0	-0.323039	-1.25096	0.373785	0.598	0	0.190684	1.1413	0.598748	1	0	0.272821	1.20817	0.452112	0.81	0	-0.228451	-1.17158	0.546796	0.754	0	-0.692269	-1.61582	0.059751	0.2	0	-0.476687	-1.39154	0.21108	0.456	0	0.294336	1.22632	0.417446	0.523	0	0.148092	0.217103
1554986_a_at	SNX19	sorting nexin 19	-0.338144	-1.26413	0.34697	0.599	0	-0.836818	-1.78611	0.0224492	0.115	0	-0.789741	-1.72876	0.0308047	0.781	0	-1.29518	-2.45407	0.000605723	0.0652	0	0.00608486	1.00423	0.987038	0.994	0	-1.37751	-2.5982	0.000290114	0.00796	-1	-0.207949	-1.15504	0.579269	0.778	0	-0.851546	-1.80443	0.0202867	0.0439	0	0.00107765	0.00375674
1554999_at	RASGEF1B	RasGEF domain family, member 1B	0.11532	1.08322	0.677348	0.84	0	-0.135935	-1.0988	0.623909	0.792	0	-0.149275	-1.10901	0.590358	1	0	-0.415471	-1.33373	0.13741	0.559	0	-0.198892	-1.14782	0.493173	0.716	0	-0.114883	-1.08289	0.6785	0.824	0	0.131445	1.09539	0.650246	0.824	0	-0.310532	-1.24017	0.26481	0.366	0	0.64351	0.700418
1555009_a_at	SYNJ2	synaptojanin 2	0.601817	1.51763	0.00362649	0.0464	0	0.28858	1.22144	0.151054	0.352	0	0.0552683	1.03905	0.781448	1	0	0.212452	1.15866	0.288475	0.703	0	0.888601	1.85138	7.16e-05	0.00463	0	0.561145	1.47544	0.00642676	0.0521	0	0.155739	1.11399	0.455716	0.689	0	0.242581	1.18311	0.226211	0.322	0	0.00148391	0.00490259
1555019_at	CDHR1	cadherin-related family member 1	0.251179	1.19018	0.676049	0.84	0	0.129251	1.09373	0.829654	0.916	0	0.322882	1.25083	0.591354	1	0	0.495414	1.40972	0.41089	0.788	0	-0.155509	-1.11381	0.804526	0.908	0	0.684165	1.60677	0.257397	0.478	0	-0.355475	-1.27941	0.572012	0.773	0	-1.85301	-3.61253	0.00302504	0.00859	-1	0.0119972	0.027873
1555022_at	RGS12	regulator of G-protein signaling 12	0.0124233	1.00865	0.956952	0.982	0	0.17106	1.12589	0.458419	0.669	0	0.392494	1.31266	0.0921928	0.883	0	0.44958	1.36564	0.0546743	0.412	0	0.370169	1.2925	0.127982	0.342	0	0.352974	1.27719	0.129014	0.316	0	0.255703	1.19392	0.290472	0.545	0	0.126863	1.09192	0.581986	0.675	0	0.445481	0.523103
1555037_a_at	IDH1	isocitrate dehydrogenase 1 (NADP+), soluble	-0.313547	-1.24276	0.077057	0.261	0	-0.146078	-1.10656	0.405005	0.625	0	0.00275952	1.00191	0.98741	1	0	0.214408	1.16023	0.22325	0.646	0	-0.419695	-1.33764	0.0248636	0.134	0	-0.510143	-1.42419	0.00488006	0.0442	0	0.101965	1.07323	0.577709	0.777	0	0.426053	1.34355	0.0175334	0.0387	0	5.27e-05	0.000297355
1555041_a_at	NAGA	N-acetylgalactosaminidase, alpha-	-0.361485	-1.28475	0.124207	0.34	0	-0.083342	-1.05947	0.720344	0.854	0	0.478486	1.39328	0.043453	0.817	0	0.927129	1.90149	0.000184327	0.0386	0	0.0671982	1.04768	0.782495	0.897	0	0.152075	1.11117	0.514156	0.708	0	1.26559	2.40425	2.61e-06	0.000293	1	2.4708	5.54349	3.67e-15	1.53e-12	1	2.84e-16	4.52e-13
1555057_at	NDUFS4	NADH dehydrogenase (ubiquinone) Fe-S protein 4, 18kDa (NADH-coenzyme Q reductase)	-0.257644	-1.19553	0.192228	0.435	0	0.0393968	1.02768	0.840792	0.921	0	-0.250554	-1.18966	0.204568	0.964	0	-0.129981	-1.09428	0.508233	0.839	0	-0.0257017	-1.01797	0.900268	0.957	0	-0.0635293	-1.04502	0.746061	0.866	0	-0.285387	-1.21874	0.167624	0.402	0	-0.0280152	-1.01961	0.886401	0.919	0	0.685107	0.736626
1555058_a_at	LPGAT1	lysophosphatidylglycerol acyltransferase 1	-0.238474	-1.17974	0.756617	0.886	0	-0.371926	-1.29408	0.629047	0.795	0	-0.257157	-1.19512	0.738241	1	0	-0.629114	-1.54661	0.414763	0.79	0	-0.0161682	-1.01127	0.983963	0.993	0	-0.494899	-1.40922	0.520694	0.713	0	0.174022	1.1282	0.828753	0.924	0	1.19097	2.28307	0.125442	0.199	0	0.546452	0.615132
1555062_s_at	GTPBP3	GTP binding protein 3 (mitochondrial)	-0.00232907	-1.00162	0.987638	0.995	0	-0.101778	-1.0731	0.499242	0.701	0	0.0756124	1.05381	0.615365	1	0	0.0613741	1.04346	0.683291	0.912	0	0.127422	1.09234	0.419002	0.657	0	0.0672323	1.0477	0.654983	0.808	0	0.114267	1.08243	0.468371	0.698	0	0.555704	1.46989	0.000469777	0.00172	0	0.0127188	0.0292605
1555063_at	USP6	ubiquitin specific peptidase 6 (Tre-2 oncogene)	0.0542238	1.0383	0.772493	0.893	0	-0.08959	-1.06407	0.633093	0.798	0	0.0581805	1.04115	0.756412	1	0	0.00292678	1.00203	0.987545	0.997	0	-0.0173449	-1.0121	0.929512	0.97	0	0.50553	1.41964	0.00892721	0.0636	0	-0.0185141	-1.01292	0.924775	0.968	0	0.000559885	1.00039	0.997617	0.998	0	0.161797	0.233018
1555082_a_at	NEK11	NIMA-related kinase 11	-0.449933	-1.36598	0.0963871	0.295	0	-0.817612	-1.76249	0.00326268	0.0377	0	-0.0928505	-1.06648	0.728452	1	0	-0.309516	-1.23929	0.249674	0.669	0	-0.632235	-1.54996	0.026926	0.14	0	-0.797397	-1.73796	0.00404985	0.0395	0	-0.502046	-1.41622	0.0765693	0.257	0	-0.957825	-1.94238	0.000672175	0.00234	0	0.00798597	0.0198931
1555086_at	STAT5B	signal transducer and activator of transcription 5B	-0.311586	-1.24107	0.115259	0.327	0	-0.424893	-1.34247	0.0333332	0.145	0	-0.443934	-1.36031	0.0264577	0.758	0	-0.472122	-1.38715	0.0185823	0.282	0	-0.462091	-1.37754	0.0271457	0.141	0	-0.293336	-1.22547	0.137655	0.329	0	-0.510256	-1.4243	0.0151602	0.0957	0	0.22819	1.17136	0.246323	0.345	0	0.00652042	0.0167946
1555088_x_at	STAT5B	signal transducer and activator of transcription 5B	-0.138048	-1.10042	0.542326	0.757	0	-0.324543	-1.25227	0.155051	0.357	0	-0.594685	-1.51014	0.0106734	0.6	0	-0.649351	-1.56846	0.00555216	0.171	0	-0.155184	-1.11356	0.512626	0.73	0	-0.242839	-1.18332	0.285456	0.507	0	-0.435119	-1.35202	0.069902	0.244	0	0.248903	1.1883	0.27372	0.376	0	0.0087648	0.0214962
1555095_at	C6orf123	chromosome 6 open reading frame 123	-0.46207	-1.37752	0.307382	0.561	0	-1.06657	-2.09445	0.0208309	0.11	0	0.0598061	1.04233	0.894416	1	0	-0.124625	-1.09022	0.782172	0.943	0	-1.09421	-2.13496	0.023268	0.129	0	-1.43196	-2.69814	0.00230684	0.028	-1	-0.987487	-1.98273	0.0397611	0.174	0	-1.92616	-3.80043	6.96e-05	0.000331	-1	0.000379547	0.00156819
1555097_a_at	PTGFR	prostaglandin F receptor (FP)	0.657712	1.57758	0.121613	0.336	0	0.685032	1.60774	0.1072	0.288	0	0.177018	1.13054	0.673906	1	0	0.279096	1.21343	0.50754	0.839	0	0.478585	1.39338	0.278814	0.53	0	-0.024549	-1.01716	0.953429	0.977	0	-0.245922	-1.18585	0.57641	0.776	0	-0.551862	-1.46598	0.192584	0.283	0	0.118437	0.181131
1555098_a_at	CACNB2	calcium channel, voltage-dependent, beta 2 subunit	-0.190357	-1.14105	0.0772148	0.262	0	-0.26857	-1.20461	0.0138785	0.0866	0	-0.223839	-1.16784	0.0387179	0.801	0	-0.39007	-1.31046	0.000508314	0.0605	0	-0.138548	-1.1008	0.215505	0.46	0	-0.378044	-1.29958	0.000726254	0.0139	0	-0.248469	-1.18795	0.0286	0.143	0	-0.395432	-1.31534	0.000432778	0.0016	0	0.00673626	0.0172686
1555105_a_at	MIER1	mesoderm induction early response 1 homolog (Xenopus laevis)	0.13153	1.09545	0.328281	0.582	0	0.0487685	1.03438	0.716009	0.851	0	0.00728455	1.00506	0.956639	1	0	-0.0217728	-1.01521	0.870916	0.971	0	0.0212799	1.01486	0.879297	0.946	0	-0.151406	-1.11065	0.261114	0.482	0	0.225586	1.16925	0.111408	0.319	0	0.302584	1.23335	0.0271311	0.056	0	0.0876147	0.141661
1555114_at	ATP6V0A2	ATPase, H+ transporting, lysosomal V0 subunit a2	0.196944	1.14627	0.462792	0.696	0	0.349843	1.27442	0.194407	0.409	0	0.0744046	1.05293	0.781036	1	0	0.0566376	1.04004	0.8324	0.959	0	0.193303	1.14338	0.490635	0.715	0	0.699821	1.6243	0.0110654	0.0725	0	0.275027	1.21002	0.327772	0.581	0	0.527647	1.44158	0.052498	0.0971	0	0.221054	0.299464
1555117_at	NA	NA	-0.105808	-1.0761	0.466448	0.699	0	-0.285203	-1.21858	0.0529933	0.19	0	-0.11461	-1.08268	0.430387	0.996	0	-0.276519	-1.21127	0.0603952	0.426	0	-0.238705	-1.17993	0.119296	0.329	0	-0.181152	-1.13379	0.214517	0.428	0	-0.318453	-1.24699	0.0392833	0.173	0	-0.273676	-1.20888	0.063002	0.113	0	0.406306	0.486291
1555125_at	PAXBP1	PAX3 and PAX7 binding protein 1	0.193116	1.14323	0.515493	0.737	0	-0.354964	-1.27895	0.234032	0.455	0	-0.538594	-1.45256	0.0732579	0.865	0	-0.469076	-1.38422	0.117504	0.529	0	0.114052	1.08226	0.713094	0.86	0	-0.452149	-1.36808	0.131043	0.319	0	-0.453985	-1.36982	0.146824	0.373	0	-0.50696	-1.42105	0.0912736	0.153	0	0.114866	0.176707
1555127_at	MOCS1	molybdenum cofactor synthesis 1	-0.391789	-1.31202	0.0300619	0.152	0	-0.0854099	-1.06099	0.629466	0.795	0	-0.175701	-1.12951	0.322547	0.983	0	0.0396138	1.02784	0.822789	0.956	0	-0.4597	-1.37526	0.0154745	0.102	0	-0.371339	-1.29355	0.0393675	0.156	0	-0.26158	-1.19879	0.160908	0.393	0	-0.550716	-1.46481	0.00277983	0.00797	0	0.0181041	0.0391353
1555131_a_at	PER3	period circadian clock 3	-1.06906	-2.09807	0.00137113	0.0275	-1	-0.886162	-1.84825	0.00715007	0.0593	0	0.0599182	1.04241	0.85099	1	0	-0.531325	-1.44526	0.0997584	0.505	0	-1.25575	-2.38791	0.000377353	0.0118	-1	-1.09422	-2.13497	0.00107813	0.0176	-1	-0.394192	-1.31421	0.240132	0.49	0	-1.19861	-2.29518	0.000385511	0.00146	-1	0.000172267	0.000805504
1555136_at	FGD6	FYVE, RhoGEF and PH domain containing 6	0.350399	1.27491	0.326754	0.581	0	0.163878	1.12029	0.645382	0.806	0	0.0923559	1.06611	0.79524	1	0	0.108602	1.07818	0.760269	0.937	0	0.290181	1.22279	0.436693	0.671	0	-0.243664	-1.184	0.494319	0.694	0	0.372744	1.29481	0.318593	0.572	0	0.336721	1.26288	0.345835	0.452	0	0.795696	0.83076
1555137_a_at	FGD6	FYVE, RhoGEF and PH domain containing 6	1.04618	2.06506	0.00766435	0.0701	0	0.582492	1.49743	0.129212	0.321	0	0.320935	1.24914	0.399838	0.993	0	0.119008	1.08599	0.754247	0.935	0	0.908168	1.87666	0.0254416	0.136	0	0.272299	1.20773	0.474638	0.678	0	1.18189	2.26874	0.00415721	0.043	1	0.873359	1.83192	0.0246465	0.0517	0	0.0300532	0.059412
1555139_a_at	OTUD7B	OTU domain containing 7B	-0.213297	-1.15933	0.348401	0.601	0	-0.224163	-1.1681	0.324591	0.55	0	-0.341024	-1.26666	0.13616	0.927	0	-0.0822974	-1.0587	0.716602	0.922	0	0.147928	1.10798	0.533162	0.745	0	-0.441934	-1.35842	0.0550349	0.191	0	-0.533006	-1.44694	0.0277349	0.14	0	-0.463233	-1.37863	0.0446545	0.0849	0	0.10473	0.163802
1555141_a_at	SLC9B1	solute carrier family 9, subfamily B (NHA1, cation proton antiporter 1), member 1	0.105475	1.07585	0.594249	0.79	0	0.12564	1.09099	0.525953	0.722	0	0.0479156	1.03377	0.808599	1	0	-0.00906557	-1.0063	0.963436	0.991	0	0.0209868	1.01465	0.919177	0.966	0	0.329163	1.25628	0.100072	0.271	0	0.0690677	1.04904	0.738539	0.875	0	0.583073	1.49804	0.00446819	0.012	0	0.106002	0.16542
1555144_at	NA	NA	-0.700013	-1.62452	0.000716874	0.0194	0	-0.856688	-1.81088	5.19e-05	0.00382	0	-0.627343	-1.54472	0.00220712	0.418	0	-0.784541	-1.72254	0.000179345	0.0385	0	-0.793694	-1.73351	0.000275182	0.00981	0	-0.885877	-1.84789	3.11e-05	0.00204	0	-0.848891	-1.80112	0.000113129	0.00374	0	-0.777454	-1.7141	0.000202023	0.000829	0	0.000513114	0.00201597
1555153_s_at	FCHO2	FCH domain only 2	0.19564	1.14523	0.620207	0.806	0	-0.217814	-1.16297	0.581237	0.762	0	0.0424355	1.02985	0.914312	1	0	-0.221806	-1.16619	0.574348	0.869	0	-0.337085	-1.2632	0.415127	0.654	0	-0.419455	-1.33742	0.289899	0.511	0	-0.337896	-1.26391	0.414014	0.656	0	-0.364729	-1.28764	0.356853	0.463	0	0.827452	0.857182
1555154_a_at	QKI	QKI, KH domain containing, RNA binding	0.578129	1.49291	0.0284442	0.147	0	0.48882	1.4033	0.0623588	0.209	0	0.513746	1.42775	0.0505027	0.837	0	0.153325	1.11213	0.553307	0.86	0	0.662975	1.58334	0.0167309	0.107	0	0.00975132	1.00678	0.969878	0.985	0	0.786577	1.72498	0.00494297	0.0481	0	1.37606	2.59559	1.63e-06	1.3e-05	1	6.85e-05	0.000371243
1555167_s_at	NAMPT	nicotinamide phosphoribosyltransferase	3.36658	10.3143	5.78e-07	0.000519	1	3.58213	11.9765	1.5e-07	0.000135	1	0.913042	1.88301	0.132098	0.924	0	0.696466	1.62053	0.248702	0.668	0	4.19979	18.3765	9.58e-09	2e-05	1	3.55098	11.7207	1.83e-07	7.05e-05	1	1.98789	3.96657	0.00238342	0.0301	1	2.78398	6.88748	1.97e-05	0.000111	1	9.91e-10	3.26e-08
1555168_a_at	CALN1	calneuron 1	0.882713	1.84384	0.004158	0.0496	0	0.0677772	1.0481	0.819418	0.91	0	0.205896	1.1534	0.488811	0.998	0	-0.0323568	-1.02268	0.913197	0.98	0	0.990476	1.98684	0.00222165	0.0327	0	0.523459	1.4374	0.0818821	0.241	0	-0.488148	-1.40264	0.119793	0.332	0	-1.01546	-2.02155	0.00111158	0.00362	-1	5.72e-07	6.68e-06
1555173_at	STX19	syntaxin 19	-0.214159	-1.16003	0.427186	0.668	0	-0.424135	-1.34177	0.118784	0.306	0	-0.221236	-1.16573	0.41216	0.994	0	-0.22953	-1.17245	0.394963	0.778	0	-0.592175	-1.50752	0.0388841	0.174	0	-0.419447	-1.33741	0.122826	0.306	0	-0.605028	-1.52101	0.0349852	0.161	0	-1.67075	-3.18381	5.96e-08	7.48e-07	-1	1.37e-05	9.48e-05
1555180_at	LOC100132686	uncharacterized LOC100132686	-0.437171	-1.35395	0.170694	0.407	0	-0.433141	-1.35017	0.174604	0.384	0	-0.13184	-1.09569	0.677186	1	0	-0.603149	-1.51903	0.0606238	0.426	0	-0.609653	-1.52589	0.0694932	0.241	0	-0.457861	-1.3735	0.151667	0.348	0	-0.577686	-1.49245	0.0849691	0.273	0	-1.00448	-2.00621	0.00233244	0.00687	-1	0.136387	0.203192
1555185_x_at	TERF2	telomeric repeat binding factor 2	0.0693743	1.04926	0.343528	0.596	0	-0.057829	-1.0409	0.429212	0.646	0	-0.0568879	-1.04022	0.43672	0.997	0	-0.0626524	-1.04438	0.391961	0.776	0	-0.036132	-1.02536	0.636115	0.813	0	-0.0467661	-1.03295	0.522224	0.714	0	-0.0749983	-1.05336	0.327644	0.581	0	-0.0494919	-1.0349	0.49836	0.6	0	0.714651	0.762106
1555191_a_at	FHL5	four and a half LIM domains 5	-0.605636	-1.52165	0.0546503	0.214	0	-0.292076	-1.2244	0.347994	0.573	0	-0.103669	-1.0745	0.738191	1	0	-0.369061	-1.29151	0.236767	0.659	0	-0.581076	-1.49596	0.0771534	0.256	0	-0.47351	-1.38848	0.13055	0.318	0	-0.407864	-1.32672	0.211552	0.457	0	-0.210621	-1.15719	0.497751	0.6	0	0.564563	0.631113
1555192_at	ZNF277	zinc finger protein 277	0.215726	1.16129	0.482778	0.712	0	0.614947	1.5315	0.0487799	0.181	0	0.0887349	1.06344	0.772417	1	0	0.688932	1.61209	0.0279376	0.324	0	0.0828477	1.05911	0.796241	0.904	0	0.564495	1.47887	0.0697272	0.219	0	0.357076	1.28083	0.268217	0.521	0	0.698633	1.62297	0.0258942	0.0538	0	0.15615	0.22638
1555193_a_at	ZNF277	zinc finger protein 277	0.15397	1.11263	0.372626	0.622	0	-0.0348952	-1.02448	0.839338	0.921	0	0.205262	1.1529	0.235884	0.975	0	-0.00793124	-1.00551	0.96324	0.991	0	-0.0443804	-1.03124	0.805272	0.909	0	-0.351515	-1.2759	0.0448351	0.169	0	0.229032	1.17205	0.206385	0.45	0	0.0532331	1.03759	0.757163	0.821	0	0.0977689	0.154875
1555194_at	NA	NA	-0.111548	-1.08039	0.636996	0.816	0	0.204698	1.15245	0.387611	0.61	0	0.326533	1.254	0.170307	0.953	0	0.245307	1.18535	0.301199	0.713	0	0.0522343	1.03687	0.832526	0.923	0	0.267315	1.20357	0.260324	0.481	0	0.705788	1.63104	0.00575473	0.053	0	1.09416	2.13488	2.01e-05	0.000113	1	0.000276218	0.00119465
1555201_a_at	RMND1	required for meiotic nuclear division 1 homolog (S. cerevisiae)	-0.116885	-1.08439	0.612554	0.802	0	-0.298866	-1.23018	0.19815	0.413	0	0.0589547	1.04171	0.79822	1	0	-0.0682114	-1.04842	0.767411	0.939	0	0.157414	1.11529	0.514621	0.731	0	-0.249823	-1.18906	0.281012	0.503	0	0.178075	1.13137	0.461243	0.693	0	-0.203624	-1.15159	0.378746	0.484	0	0.485706	0.559992
1555202_a_at	RPRD1A	regulation of nuclear pre-mRNA domain containing 1A	0.799928	1.74101	0.00399183	0.0485	0	0.22849	1.17161	0.394867	0.617	0	0.432722	1.34978	0.110001	0.901	0	-0.0404183	-1.02841	0.879995	0.972	0	0.313248	1.2425	0.265808	0.515	0	0.0446487	1.03143	0.867548	0.935	0	0.309772	1.23951	0.271089	0.524	0	0.0475725	1.03352	0.858965	0.899	0	0.0896061	0.144342
1555213_a_at	CLEC7A	C-type lectin domain family 7, member A	-0.0435859	-1.03067	0.696079	0.851	0	-0.0232481	-1.01624	0.834876	0.918	0	-0.0918341	-1.06572	0.411584	0.993	0	0.00968056	1.00673	0.93082	0.984	0	-0.0467986	-1.03297	0.688407	0.847	0	0.0248538	1.01738	0.823658	0.911	0	-0.0962034	-1.06896	0.410806	0.653	0	0.354848	1.27885	0.00227762	0.00672	0	0.015871	0.0351248
1555216_a_at	NA	NA	-0.814698	-1.75893	0.0497825	0.203	0	-1.26431	-2.40212	0.00291886	0.0353	-1	-0.497499	-1.41176	0.225945	0.971	0	-0.614344	-1.53086	0.136166	0.557	0	-1.31172	-2.48237	0.0031346	0.0399	-1	-1.49305	-2.81484	0.000531608	0.0114	-1	-1.05232	-2.07386	0.016302	0.1	0	-1.54875	-2.92563	0.000343548	0.00132	-1	0.00482847	0.013109
1555225_at	C1orf43	chromosome 1 open reading frame 43	0.0290302	1.02033	0.914705	0.964	0	-0.260029	-1.1975	0.339315	0.564	0	0.100821	1.07238	0.710069	1	0	-0.344733	-1.26992	0.206617	0.631	0	0.19591	1.14545	0.490381	0.715	0	-0.0229958	-1.01607	0.932386	0.968	0	0.311242	1.24078	0.274733	0.528	0	0.392278	1.31246	0.151532	0.233	0	0.220356	0.298726
1555226_s_at	C1orf43	chromosome 1 open reading frame 43	0.0462787	1.0326	0.78639	0.9	0	-0.171067	-1.12589	0.318456	0.544	0	0.0529492	1.03738	0.756537	1	0	-0.0519425	-1.03666	0.76102	0.937	0	-0.0664277	-1.04712	0.710012	0.859	0	-0.251467	-1.19042	0.144536	0.339	0	0.0150384	1.01048	0.932874	0.972	0	-0.335144	-1.2615	0.0535168	0.0987	0	0.328124	0.410364
1555229_a_at	C1S	complement component 1, s subcomponent	0.607053	1.52314	0.223526	0.472	0	0.937873	1.9157	0.0623476	0.209	0	1.00162	2.00225	0.0470016	0.832	0	0.980623	1.97332	0.0516513	0.405	0	0.747413	1.67878	0.152895	0.379	0	0.349465	1.27409	0.481554	0.684	0	1.14923	2.21795	0.0298868	0.146	0	0.744351	1.67522	0.13685	0.215	0	0.401412	0.481571
1555233_at	RHOJ	ras homolog family member J	0.275104	1.21008	0.530919	0.749	0	0.61453	1.53106	0.164491	0.37	0	0.346509	1.27148	0.43044	0.996	0	0.521532	1.43548	0.236977	0.659	0	0.263814	1.20065	0.56548	0.768	0	0.297038	1.22862	0.498807	0.697	0	-0.0208591	-1.01456	0.963702	0.986	0	-0.377505	-1.29909	0.390604	0.496	0	0.551049	0.619262
1555234_a_at	RHOJ	ras homolog family member J	0.0392575	1.02758	0.841154	0.929	0	0.206868	1.15418	0.293212	0.519	0	0.184524	1.13644	0.347983	0.988	0	0.209936	1.15664	0.28618	0.701	0	0.0393242	1.02763	0.84777	0.931	0	0.0671309	1.04763	0.7319	0.857	0	-0.0685678	-1.04868	0.737921	0.875	0	-0.375721	-1.29749	0.059009	0.107	0	0.165019	0.236851
1555240_s_at	GNG12	guanine nucleotide binding protein (G protein), gamma 12	0.371412	1.29362	0.169369	0.405	0	-0.113165	-1.0816	0.673082	0.824	0	0.229687	1.17258	0.392962	0.992	0	-0.203961	-1.15186	0.447795	0.807	0	0.105018	1.07551	0.708065	0.858	0	-0.27788	-1.21241	0.302094	0.525	0	0.0851829	1.06082	0.761285	0.889	0	-0.694623	-1.61846	0.0117674	0.0276	0	0.0229119	0.0475478
1555241_at	C8orf59	chromosome 8 open reading frame 59	0.342445	1.2679	0.00757343	0.0697	0	0.250089	1.18928	0.0478315	0.179	0	0.0723221	1.05141	0.560904	1	0	0.111757	1.08054	0.369877	0.761	0	0.32925	1.25636	0.0136328	0.0942	0	0.309986	1.2397	0.0150642	0.0874	0	-0.0339608	-1.02382	0.793778	0.905	0	0.0890907	1.0637	0.474133	0.578	0	0.023612	0.048743
1555243_x_at	C8orf59	chromosome 8 open reading frame 59	0.269414	1.20532	0.0123423	0.0914	0	0.185913	1.13754	0.079821	0.242	0	0.0601508	1.04257	0.56614	1	0	0.10449	1.07511	0.320343	0.725	0	0.235255	1.17711	0.0351609	0.164	0	0.274377	1.20947	0.010904	0.072	0	-0.0591699	-1.04187	0.58937	0.785	0	0.113072	1.08153	0.28257	0.385	0	0.0348789	0.0670071
1555247_a_at	NA	NA	0.448013	1.36416	0.0787407	0.264	0	0.66505	1.58562	0.0102075	0.0724	0	0.181397	1.13398	0.471492	0.998	0	0.0814008	1.05804	0.746153	0.933	0	0.538016	1.45197	0.0444198	0.187	0	0.29937	1.23061	0.236542	0.455	0	0.560024	1.47429	0.036683	0.165	0	0.910085	1.87916	0.000597352	0.00212	0	0.0166691	0.0365711
1555250_a_at	CPEB3	cytoplasmic polyadenylation element binding protein 3	0.630872	1.5485	0.0515429	0.207	0	0.650341	1.56954	0.0449688	0.173	0	0.135963	1.09883	0.669796	1	0	0.305727	1.23604	0.339201	0.739	0	-0.00950546	-1.00661	0.97724	0.99	0	-0.140989	-1.10266	0.658371	0.81	0	0.0602302	1.04263	0.856567	0.938	0	0.0603721	1.04273	0.849724	0.892	0	0.207383	0.284373
1555255_a_at	PPIP5K1	diphosphoinositol pentakisphosphate kinase 1	-0.193749	-1.14373	0.311035	0.565	0	-0.336107	-1.26235	0.0815642	0.245	0	0.0941133	1.06741	0.621441	1	0	-0.16528	-1.12138	0.386892	0.773	0	-0.0223296	-1.0156	0.910709	0.962	0	-0.181387	-1.13397	0.342646	0.565	0	-0.288321	-1.22122	0.15133	0.379	0	-1.03578	-2.05022	1.08e-06	9.08e-06	-1	4.16e-05	0.000243545
1555259_at	ZAK	sterile alpha motif and leucine zipper containing kinase AZK	0.0810941	1.05782	0.801841	0.909	0	-0.536625	-1.45057	0.100733	0.277	0	-0.307899	-1.2379	0.342461	0.988	0	-0.49169	-1.40609	0.13188	0.55	0	0.0530424	1.03745	0.875255	0.944	0	0.143442	1.10454	0.657294	0.809	0	-0.30223	-1.23305	0.372698	0.621	0	-0.874334	-1.83316	0.00868781	0.0213	0	0.0552044	0.097434
1555261_at	NA	NA	-0.161828	-1.1187	0.580989	0.781	0	-0.2164	-1.16183	0.460952	0.671	0	-0.0410808	-1.02888	0.888431	1	0	-0.39722	-1.31697	0.178398	0.606	0	0.124803	1.09036	0.683817	0.844	0	-0.321817	-1.2499	0.27428	0.496	0	-0.302811	-1.23355	0.324817	0.578	0	-0.605342	-1.52134	0.0423935	0.0812	0	0.422813	0.501961
1555262_a_at	MAGI1	membrane associated guanylate kinase, WW and PDZ domain containing 1	-0.334883	-1.26128	0.124688	0.341	0	-0.367874	-1.29045	0.0923637	0.264	0	-0.219102	-1.16401	0.312222	0.983	0	-0.361388	-1.28466	0.098107	0.502	0	-0.191965	-1.14232	0.396573	0.638	0	-0.459034	-1.37462	0.0369933	0.15	0	-0.631718	-1.54941	0.00677048	0.0588	0	-1.37096	-2.58642	3.49e-08	4.77e-07	-1	1.16e-05	8.26e-05
1555268_a_at	GRID1	glutamate receptor, ionotropic, delta 1	0.102597	1.0737	0.451224	0.688	0	0.168995	1.12427	0.216595	0.436	0	0.150057	1.10961	0.271883	0.983	0	0.515648	1.42964	0.000341589	0.0526	0	0.0762035	1.05424	0.592155	0.786	0	0.103525	1.0744	0.447163	0.656	0	-0.0152603	-1.01063	0.914462	0.964	0	-0.00544245	-1.00378	0.968041	0.978	0	0.0179938	0.038941
1555270_a_at	WFS1	Wolfram syndrome 1 (wolframin)	-0.514682	-1.42868	0.0248777	0.136	0	-0.802059	-1.74359	0.000688796	0.0156	0	-0.15577	-1.11402	0.488342	0.998	0	-0.328049	-1.25532	0.147387	0.57	0	-0.556549	-1.47075	0.0205573	0.121	0	-0.632571	-1.55033	0.0063867	0.052	0	-0.44946	-1.36553	0.0593374	0.222	0	-1.33893	-2.52963	1.5e-07	1.64e-06	-1	2.43e-05	0.000154647
1555272_at	NA	NA	0.0624833	1.04426	0.34405	0.597	0	0.0491767	1.03467	0.455778	0.667	0	0.0464625	1.03273	0.48091	0.998	0	0.0716782	1.05094	0.27833	0.696	0	0.035356	1.02481	0.607682	0.796	0	0.0799643	1.05699	0.227098	0.443	0	0.126456	1.09161	0.0700523	0.244	0	0.0920134	1.06586	0.165446	0.25	0	0.806085	0.839282
1555274_a_at	EPT1	ethanolaminephosphotransferase 1 (CDP-ethanolamine-specific)	0.601534	1.51733	0.00757974	0.0697	0	0.107845	1.07762	0.621453	0.79	0	0.0701615	1.04983	0.747869	1	0	-0.0430907	-1.03032	0.843452	0.962	0	0.405465	1.32452	0.0796279	0.26	0	0.286094	1.21933	0.19309	0.402	0	0.149122	1.10889	0.514183	0.734	0	-0.115421	-1.08329	0.597224	0.688	0	0.0639068	0.109718
1555278_a_at	CKAP5	cytoskeleton associated protein 5	-0.150198	-1.10972	0.146737	0.374	0	-0.406001	-1.32501	0.000200271	0.00815	0	-0.00230179	-1.0016	0.98209	1	0	-0.0670839	-1.0476	0.513745	0.842	0	-0.188387	-1.13949	0.0830313	0.266	0	-0.328612	-1.2558	0.00213094	0.0267	0	0.0880912	1.06296	0.412762	0.655	0	-0.272453	-1.20786	0.00991019	0.0238	0	0.000194504	0.000891375
1555279_at	ARMC8	armadillo repeat containing 8	0.39638	1.3162	0.00111828	0.0245	0	0.3986	1.31823	0.00105453	0.0201	0	0.0652345	1.04625	0.574167	1	0	0.00936993	1.00652	0.935583	0.984	0	0.476389	1.39126	0.000221307	0.00864	0	0.28777	1.22075	0.0156052	0.0894	0	0.274039	1.20919	0.0270153	0.137	0	0.631419	1.54909	1.06e-06	8.91e-06	0	3.63e-06	3.09e-05
1555281_x_at	ARMC8	armadillo repeat containing 8	0.515192	1.42918	0.000217441	0.0107	0	0.453513	1.36937	0.000975683	0.0192	0	0.00630541	1.00438	0.961592	1	0	0.0810093	1.05776	0.536813	0.852	0	0.503507	1.41766	0.000500292	0.0137	0	0.37365	1.29563	0.00582155	0.049	0	0.397507	1.31723	0.00507802	0.049	0	0.720747	1.64804	8.53e-07	7.38e-06	0	1.97e-06	1.85e-05
1555288_s_at	FBF1	Fas (TNFRSF6) binding factor 1	-1.0083	-2.01154	0.001026	0.0235	-1	-0.763615	-1.69774	0.0112013	0.0763	0	-0.0753792	-1.05364	0.796686	1	0	-0.0122836	-1.00855	0.966502	0.993	0	-1.0325	-2.04556	0.0012784	0.0238	-1	-0.549076	-1.46315	0.0644928	0.209	0	-0.299276	-1.23053	0.329942	0.583	0	-0.685349	-1.60809	0.0220944	0.0471	0	0.00191802	0.00607748
1555294_a_at	ERC1	ELKS/RAB6-interacting/CAST family member 1	-0.362048	-1.28525	0.138026	0.361	0	-1.07685	-2.10943	3.75e-05	0.00315	-1	-0.565393	-1.47979	0.022316	0.737	0	-1.07766	-2.1106	3.7e-05	0.02	-1	-0.545743	-1.45977	0.0343462	0.162	0	-1.03621	-2.05084	6.68e-05	0.00321	-1	-1.02389	-2.03339	0.000148336	0.0045	-1	-1.05774	-2.08167	4.92e-05	0.000246	-1	5.14e-05	0.000291143
1555301_a_at	DIP2A	DIP2 disco-interacting protein 2 homolog A (Drosophila)	0.28459	1.21806	0.452062	0.689	0	-0.474747	-1.38967	0.211706	0.43	0	0.428351	1.34569	0.259202	0.983	0	0.188674	1.13972	0.617608	0.885	0	0.144669	1.10548	0.714203	0.861	0	0.245287	1.18533	0.516629	0.709	0	0.365374	1.28822	0.356545	0.607	0	0.871613	1.82971	0.024022	0.0506	0	0.134335	0.200637
1555303_at	NA	NA	0.342899	1.2683	0.225266	0.475	0	0.504681	1.41881	0.0764792	0.236	0	0.0452312	1.03185	0.8721	1	0	0.282326	1.21615	0.317055	0.723	0	0.773065	1.7089	0.0106114	0.0811	0	0.700339	1.62489	0.0151863	0.0879	0	0.527192	1.44112	0.0768137	0.258	0	1.56957	2.96817	6.27e-07	5.65e-06	1	6.19e-05	0.00034082
1555310_a_at	PAK6	p21 protein (Cdc42/Rac)-activated kinase 6	0.294829	1.22674	0.156258	0.388	0	-0.228658	-1.17174	0.269825	0.494	0	-0.000896989	-1.00062	0.996527	1	0	-0.187587	-1.13886	0.36448	0.759	0	0.131294	1.09528	0.543095	0.752	0	0.117424	1.0848	0.569402	0.749	0	-0.290625	-1.22317	0.181016	0.419	0	-1.27326	-2.41708	6.78e-08	8.33e-07	-1	9.43e-08	1.46e-06
1555311_at	NA	NA	0.22802	1.17123	0.212552	0.459	0	-0.141709	-1.10321	0.436566	0.652	0	-0.00625263	-1.00434	0.972542	1	0	-0.130538	-1.0947	0.473394	0.821	0	0.130402	1.0946	0.493359	0.717	0	0.21558	1.16117	0.238228	0.457	0	0.0924036	1.06614	0.627052	0.809	0	0.0602585	1.04265	0.740221	0.808	0	0.473064	0.548506
1555318_at	HIF3A	hypoxia inducible factor 3, alpha subunit	-2.31698	-4.98288	0.00026477	0.0119	-1	-1.76062	-3.38843	0.00452278	0.0456	-1	-0.0451106	-1.03176	0.93987	1	0	-0.0611892	-1.04333	0.918505	0.982	0	-2.93948	-7.67136	1.59e-05	0.002	-1	-2.00491	-4.01363	0.00136949	0.0204	-1	-1.15989	-2.23441	0.067681	0.24	0	-2.05325	-4.15041	0.00107034	0.0035	-1	9.52e-06	6.99e-05
1555325_s_at	NA	NA	0.600449	1.51619	0.00268022	0.0396	0	0.402287	1.3216	0.0398226	0.161	0	0.240034	1.18102	0.214465	0.968	0	0.126806	1.09187	0.509865	0.84	0	0.635496	1.55347	0.00240187	0.034	0	0.546832	1.46087	0.00592093	0.0496	0	0.576042	1.49075	0.00559178	0.052	0	0.871901	1.83007	2.78e-05	0.00015	0	0.00080767	0.00295317
1555326_a_at	ADAM9	ADAM metallopeptidase domain 9	0.419684	1.33763	0.320987	0.575	0	-0.213119	-1.15919	0.613132	0.784	0	0.00710211	1.00493	0.986542	1	0	-0.407743	-1.32661	0.33483	0.736	0	0.0832928	1.05943	0.84999	0.932	0	-0.715199	-1.64171	0.0934534	0.26	0	0.269966	1.20578	0.540483	0.752	0	-0.158919	-1.11645	0.706016	0.779	0	0.331055	0.413325
1555334_s_at	SLC30A5	solute carrier family 30 (zinc transporter), member 5	0.587582	1.50273	0.0140363	0.0984	0	0.342828	1.26824	0.144677	0.343	0	0.373415	1.29542	0.112746	0.903	0	0.083579	1.05964	0.719758	0.923	0	0.522933	1.43687	0.0352514	0.164	0	0.055434	1.03917	0.81185	0.904	0	0.27856	1.21298	0.255344	0.508	0	0.115238	1.08315	0.621	0.709	0	0.172408	0.245439
1555347_at	PDXDC1	pyridoxal-dependent decarboxylase domain containing 1	-0.189806	-1.14061	0.62898	0.811	0	-1.24389	-2.36836	0.00236382	0.0315	-1	-0.484848	-1.39944	0.21974	0.968	0	-1.06125	-2.08674	0.0087418	0.204	0	-0.560909	-1.4752	0.175251	0.409	0	-1.13914	-2.2025	0.00507911	0.0452	-1	-0.823516	-1.76971	0.0486191	0.197	0	-1.46271	-2.75625	0.000426065	0.00158	-1	0.00545957	0.0144853
1555348_at	TFAP2E	transcription factor AP-2 epsilon (activating enhancer binding protein 2 epsilon)	0.231031	1.17367	0.362626	0.614	0	-0.057593	-1.04073	0.819855	0.911	0	0.0282508	1.01977	0.91104	1	0	-0.204254	-1.15209	0.420528	0.792	0	-0.0513276	-1.03622	0.846116	0.93	0	0.100468	1.07212	0.691309	0.832	0	-0.326967	-1.25437	0.219364	0.465	0	-0.807591	-1.75029	0.00220012	0.00652	0	0.0176927	0.03841
1555349_a_at	ITGB2	integrin, beta 2 (complement component 3 receptor 3 and 4 subunit)	0.577125	1.49187	0.269077	0.523	0	0.696408	1.62047	0.183402	0.395	0	1.22477	2.33719	0.0212894	0.727	0	1.53551	2.89891	0.00436743	0.153	0	1.34378	2.53815	0.0159381	0.104	0	0.854587	1.80824	0.10392	0.278	0	2.9126	7.52972	1.44e-06	0.000208	1	4.67452	25.5371	1.41e-12	1.14e-10	1	6.52e-11	3.85e-09
1555351_s_at	PPHLN1	periphilin 1	0.371037	1.29328	0.130125	0.348	0	-0.198174	-1.14725	0.415452	0.634	0	0.119584	1.08642	0.622497	1	0	-0.029789	-1.02086	0.902295	0.976	0	0.0824481	1.05881	0.745365	0.878	0	0.00172554	1.0012	0.994326	0.997	0	0.488548	1.40303	0.0581475	0.22	0	0.920051	1.89218	0.000346204	0.00133	0	0.00204563	0.00640881
1555352_at	FOXP2	forkhead box P2	-0.0445324	-1.03135	0.937385	0.974	0	-0.0281826	-1.01973	0.960349	0.982	0	-0.115302	-1.0832	0.838848	1	0	-0.240301	-1.18124	0.671876	0.907	0	-0.794343	-1.73429	0.183726	0.42	0	-1.13286	-2.19292	0.049501	0.179	0	-0.253792	-1.19234	0.668836	0.833	0	-1.67888	-3.20178	0.00430435	0.0116	-1	0.062695	0.107987
1555355_a_at	ETS1	v-ets erythroblastosis virus E26 oncogene homolog 1 (avian)	0.819401	1.76467	0.0215489	0.125	0	1.24473	2.36974	0.000690482	0.0156	1	0.357342	1.28106	0.307007	0.983	0	0.303098	1.23379	0.385624	0.772	0	1.19249	2.28546	0.00173135	0.0286	1	1.29288	2.45016	0.00044578	0.0103	1	1.49594	2.82047	0.000122297	0.00391	1	3.01652	8.09213	5.04e-12	3.01e-10	1	5.13e-10	1.93e-08
1555358_a_at	ENTPD4	ectonucleoside triphosphate diphosphohydrolase 4	0.0805517	1.05742	0.55342	0.764	0	-0.138147	-1.10049	0.310903	0.537	0	-0.164256	-1.12059	0.229135	0.971	0	-0.107858	-1.07763	0.428031	0.797	0	-0.0275487	-1.01928	0.846118	0.93	0	-0.0641136	-1.04544	0.636946	0.797	0	-0.0583325	-1.04126	0.681294	0.84	0	0.345074	1.27022	0.0133663	0.0308	0	0.0325858	0.0634601
1555360_a_at	DNAJC11	DnaJ (Hsp40) homolog, subfamily C, member 11	0.25519	1.19349	0.166562	0.401	0	-0.057069	-1.04035	0.755133	0.874	0	-0.116431	-1.08405	0.525155	0.999	0	-0.0450951	-1.03175	0.805309	0.95	0	0.309546	1.23932	0.109637	0.312	0	0.0907977	1.06496	0.619983	0.785	0	0.193578	1.1436	0.313739	0.568	0	-0.0334594	-1.02346	0.854872	0.896	0	0.323901	0.406177
1555363_s_at	LINC00663	long intergenic non-protein coding RNA 663	-0.391106	-1.3114	0.458013	0.693	0	-0.322526	-1.25052	0.540226	0.733	0	0.0686091	1.04871	0.896174	1	0	0.323005	1.25093	0.539627	0.854	0	-0.480131	-1.39487	0.384123	0.628	0	-0.324041	-1.25183	0.538331	0.726	0	-0.331493	-1.25831	0.547207	0.757	0	-0.314844	-1.24388	0.549887	0.646	0	0.884269	0.905487
1555365_x_at	C11orf58	chromosome 11 open reading frame 58	0.304016	1.23458	0.0071771	0.0675	0	0.294884	1.22679	0.00898751	0.0677	0	0.127382	1.09231	0.247361	0.979	0	0.196635	1.14602	0.0765037	0.463	0	0.0846741	1.06045	0.460601	0.691	0	0.244209	1.18444	0.0289763	0.129	0	0.13677	1.09944	0.235137	0.484	0	0.296091	1.22781	0.00872622	0.0214	0	0.0822887	0.134595
1555370_a_at	CAMTA1	calmodulin binding transcription activator 1	-0.627715	-1.54512	0.0123208	0.0913	0	-0.38756	-1.30818	0.115969	0.301	0	-0.180463	-1.13325	0.460345	0.998	0	-0.710377	-1.63623	0.0049328	0.162	0	-0.681068	-1.60333	0.00956245	0.0765	0	-0.87495	-1.83394	0.000662302	0.0131	0	-0.316762	-1.24553	0.217314	0.463	0	-0.866522	-1.82326	0.000738013	0.00254	0	0.00540441	0.014371
1555372_at	BCL2L11	BCL2-like 11 (apoptosis facilitator)	0.405306	1.32437	0.237147	0.487	0	0.340368	1.26608	0.319952	0.546	0	-0.456706	-1.3724	0.183566	0.959	0	-0.263209	-1.20014	0.44103	0.803	0	0.468002	1.38319	0.192423	0.43	0	0.381571	1.30276	0.265407	0.486	0	-0.0113354	-1.00789	0.974623	0.99	0	1.42788	2.6905	9.26e-05	0.000425	1	0.000234698	0.00104181
1555383_a_at	POF1B	premature ovarian failure, 1B	0.0135527	1.00944	0.97283	0.988	0	-0.712233	-1.63834	0.077534	0.238	0	-0.191965	-1.14232	0.629852	1	0	-0.677178	-1.59901	0.0928601	0.493	0	-0.48547	-1.40004	0.246204	0.495	0	-0.66526	-1.58585	0.0986087	0.269	0	-0.470373	-1.38547	0.261027	0.514	0	-2.30676	-4.9477	2.86e-07	2.88e-06	-1	3e-05	0.00018525
1555384_a_at	LARP4	La ribonucleoprotein domain family, member 4	0.5349	1.44884	0.0681767	0.244	0	0.157386	1.11526	0.586468	0.766	0	-0.426272	-1.34376	0.14395	0.934	0	-0.76672	-1.7014	0.0100089	0.217	0	0.588122	1.50329	0.0555537	0.212	0	0.020141	1.01406	0.944431	0.973	0	-0.4604	-1.37592	0.13152	0.35	0	-0.490861	-1.40528	0.0934384	0.157	0	0.000226776	0.00101311
1555388_s_at	SNX25	sorting nexin 25	0.30497	1.23539	0.167199	0.402	0	-0.316038	-1.24491	0.152573	0.354	0	-0.120688	-1.08725	0.581945	1	0	-0.584717	-1.49974	0.00955549	0.212	0	-0.0304262	-1.02131	0.894286	0.954	0	-0.65791	-1.5778	0.00380386	0.0381	0	-0.684617	-1.60728	0.00397008	0.0417	0	-0.733446	-1.66261	0.00137927	0.00436	0	7.63e-05	0.00040631
1555391_a_at	ALS2CR8	amyotrophic lateral sclerosis 2 (juvenile) chromosome region, candidate 8	-0.243715	-1.18404	0.301946	0.556	0	-0.343787	-1.26908	0.147224	0.346	0	-0.262269	-1.19936	0.266986	0.983	0	-0.309732	-1.23948	0.190836	0.618	0	-0.377361	-1.29896	0.128556	0.343	0	-0.484776	-1.39937	0.0428132	0.164	0	-0.244858	-1.18498	0.321184	0.575	0	-0.667566	-1.58839	0.0060291	0.0155	0	0.312332	0.394428
1555392_at	NA	NA	-0.0563731	-1.03985	0.834616	0.926	0	0.130741	1.09486	0.628524	0.794	0	0.0297427	1.02083	0.912273	1	0	0.0289486	1.02027	0.914606	0.98	0	0.264156	1.20093	0.351318	0.599	0	0.310275	1.23994	0.253164	0.473	0	0.373672	1.29565	0.189043	0.429	0	1.13324	2.1935	9.04e-05	0.000416	1	0.00347988	0.00999317
1555399_a_at	DUSP16	dual specificity phosphatase 16	0.150656	1.11007	0.113307	0.324	0	0.083605	1.05966	0.37586	0.599	0	0.0495525	1.03494	0.598853	1	0	0.0392114	1.02755	0.677072	0.91	0	-0.0123018	-1.00856	0.900508	0.957	0	0.0632298	1.0448	0.502391	0.699	0	-0.128755	-1.09335	0.194021	0.434	0	0.181716	1.13423	0.0573649	0.105	0	0.14796	0.216962
1555404_a_at	DUOXA1	dual oxidase maturation factor 1	0.12814	1.09288	0.626183	0.81	0	-0.446983	-1.36319	0.0930303	0.265	0	0.0307161	1.02152	0.906956	1	0	-0.222089	-1.16642	0.399529	0.782	0	-0.0411523	-1.02894	0.880983	0.947	0	0.0765018	1.05446	0.771045	0.88	0	-0.423555	-1.34123	0.127201	0.343	0	-1.30781	-2.47566	5.9e-06	3.89e-05	-1	5.74e-05	0.000320566
1555407_s_at	FGD3	FYVE, RhoGEF and PH domain containing 3	0.082507	1.05886	0.689475	0.847	0	-0.0322597	-1.02261	0.875779	0.941	0	-0.0735992	-1.05234	0.721481	1	0	0.0189012	1.01319	0.927018	0.984	0	0.0797852	1.05686	0.711759	0.86	0	0.00901926	1.00627	0.965136	0.982	0	0.528095	1.44202	0.0170579	0.103	0	1.91381	3.76802	5.06e-13	5.11e-11	1	1.26e-12	1.86e-10
1555408_at	NA	NA	0.418106	1.33617	0.336224	0.59	0	-0.622973	-1.54005	0.153933	0.356	0	0.159741	1.11709	0.712349	1	0	-0.619958	-1.53683	0.1559	0.581	0	0.143044	1.10423	0.752193	0.881	0	-0.366161	-1.28892	0.399237	0.616	0	-0.315398	-1.24436	0.487052	0.714	0	-0.865468	-1.82193	0.0494619	0.0925	0	0.0988307	0.15626
1555409_a_at	NA	NA	0.369718	1.2921	0.369931	0.62	0	-1.04487	-2.06319	0.0133582	0.0845	0	-0.0190566	-1.0133	0.963008	1	0	-0.849217	-1.80152	0.0424505	0.379	0	-0.137512	-1.10001	0.74907	0.88	0	-1.38169	-2.60573	0.00132819	0.02	-1	-0.461826	-1.37728	0.284944	0.539	0	-1.53725	-2.90241	0.000407264	0.00152	-1	0.00013254	0.000646346
1555411_a_at	CCNL1	cyclin L1	0.727332	1.65557	0.000909684	0.022	0	0.508497	1.42257	0.0174839	0.0988	0	0.0804664	1.05736	0.699911	1	0	-0.172763	-1.12722	0.409039	0.787	0	0.705466	1.63067	0.00195888	0.0305	0	0.394859	1.31481	0.0623935	0.205	0	0.282735	1.2165	0.198334	0.44	0	0.338384	1.26434	0.108837	0.178	0	0.000925298	0.0033103
1555416_a_at	ALOX15B	arachidonate 15-lipoxygenase, type B	-0.720053	-1.64724	0.411414	0.655	0	-0.519396	-1.43335	0.552941	0.742	0	-0.409436	-1.32817	0.639772	1	0	-0.0753469	-1.05361	0.931301	0.984	0	-0.500882	-1.41508	0.584197	0.78	0	-0.202349	-1.15057	0.816949	0.907	0	-1.26951	-2.4108	0.168446	0.403	0	-1.0446	-2.0628	0.234939	0.332	0	0.900608	0.919369
1555419_a_at	ASAH1	N-acylsphingosine amidohydrolase (acid ceramidase) 1	0.328135	1.25539	0.177574	0.416	0	0.0536871	1.03791	0.824049	0.913	0	0.410933	1.32955	0.0927898	0.883	0	0.375482	1.29727	0.123803	0.539	0	0.0343727	1.02411	0.891716	0.952	0	-0.443756	-1.36014	0.0700777	0.22	0	0.363917	1.28691	0.153193	0.382	0	0.471696	1.38674	0.0546194	0.1	0	0.0149248	0.0333649
1555420_a_at	KLF7	Kruppel-like factor 7 (ubiquitous)	-0.022965	-1.01605	0.911282	0.962	0	0.204863	1.15258	0.32233	0.548	0	0.262437	1.1995	0.206116	0.966	0	0.0594079	1.04204	0.773235	0.941	0	-0.180242	-1.13307	0.404481	0.644	0	-0.0416215	-1.02927	0.839984	0.92	0	0.370425	1.29273	0.0897698	0.281	0	0.29633	1.22802	0.154202	0.236	0	0.239018	0.319213
1555426_a_at	OTUD5	OTU domain containing 5	-0.18479	-1.13665	0.241805	0.492	0	-0.172302	-1.12686	0.274722	0.499	0	0.0257339	1.018	0.869745	1	0	0.153744	1.11245	0.329235	0.731	0	0.0288141	1.02017	0.860639	0.937	0	-0.100806	-1.07237	0.521353	0.713	0	0.0186569	1.01302	0.909488	0.962	0	0.147543	1.10768	0.348955	0.455	0	0.380787	0.46169
1555427_s_at	SYNCRIP	synaptotagmin binding, cytoplasmic RNA interacting protein	1.13171	2.19118	0.00120978	0.0256	1	0.316254	1.24509	0.344897	0.57	0	0.567095	1.48154	0.0931205	0.884	0	0.0662608	1.047	0.842536	0.962	0	1.13908	2.2024	0.00177772	0.0289	1	0.691624	1.6151	0.0417772	0.161	0	0.996649	1.99536	0.00575963	0.0531	0	1.19466	2.28891	0.000674676	0.00235	1	0.00151672	0.00499173
1555436_a_at	AFF4	AF4/FMR2 family, member 4	-0.12701	-1.09203	0.720055	0.865	0	-0.43147	-1.34861	0.226183	0.446	0	-0.566419	-1.48084	0.113782	0.904	0	-0.66156	-1.58179	0.0658065	0.439	0	-0.164402	-1.1207	0.657451	0.827	0	-0.767816	-1.70269	0.0336359	0.142	0	-0.595056	-1.51053	0.112191	0.32	0	-1.22825	-2.34282	0.000963293	0.0032	-1	0.045804	0.0837299
1555439_at	GTF3C3	general transcription factor IIIC, polypeptide 3, 102kDa	0.363436	1.28649	0.0898306	0.285	0	0.568518	1.483	0.00913493	0.0683	0	0.21062	1.15719	0.321483	0.983	0	0.437478	1.35424	0.0423085	0.378	0	0.37182	1.29398	0.0968578	0.291	0	0.353089	1.27729	0.0991139	0.27	0	0.556644	1.47084	0.0143056	0.0925	0	0.610839	1.52715	0.00529395	0.0139	0	0.125596	0.190129
1555446_s_at	TRAPPC10	trafficking protein particle complex 10	0.173113	1.12749	0.603959	0.796	0	0.57098	1.48553	0.0908022	0.261	0	0.191548	1.14199	0.566104	1	0	0.459374	1.37495	0.171726	0.599	0	0.600492	1.51623	0.0890523	0.277	0	0.38104	1.30228	0.255727	0.476	0	0.798433	1.73921	0.0251287	0.131	0	1.55185	2.93193	1.86e-05	0.000106	1	0.00237463	0.00726695
1555448_at	AP5M1	adaptor-related protein complex 5, mu 1 subunit	-0.304899	-1.23533	0.24953	0.501	0	-0.0295655	-1.0207	0.910575	0.957	0	-0.0948173	-1.06793	0.718842	1	0	-0.412162	-1.33068	0.121351	0.535	0	0.118505	1.08561	0.667107	0.833	0	-0.272675	-1.20805	0.302539	0.526	0	-0.0167525	-1.01168	0.951476	0.98	0	-0.216619	-1.16201	0.411942	0.518	0	0.640109	0.69748
1555450_a_at	NAA16	N(alpha)-acetyltransferase 16, NatA auxiliary subunit	0.864571	1.8208	2.67e-05	0.00381	0	0.147311	1.1075	0.439231	0.654	0	0.0832987	1.05944	0.661262	1	0	-0.104133	-1.07485	0.584032	0.873	0	0.437279	1.35405	0.0310898	0.153	0	0.200095	1.14877	0.294499	0.517	0	0.0283384	1.01984	0.886571	0.952	0	0.210234	1.15688	0.270954	0.372	0	0.000536643	0.0020924
1555460_a_at	SLC39A6	solute carrier family 39 (zinc transporter), member 6	1.22929	2.34452	0.0173278	0.111	0	0.475428	1.39033	0.347057	0.572	0	0.766128	1.7007	0.132087	0.924	0	0.06831	1.04849	0.892116	0.974	0	0.671268	1.59247	0.205722	0.447	0	-0.233142	-1.17539	0.643727	0.801	0	0.958498	1.94329	0.0728396	0.249	0	-0.368848	-1.29132	0.464989	0.569	0	0.0433806	0.080094
1555461_at	NA	NA	0.779586	1.71664	0.000552401	0.017	0	0.358168	1.2818	0.098008	0.273	0	0.289996	1.22264	0.178547	0.957	0	0.116117	1.08381	0.587609	0.874	0	0.79618	1.7365	0.000722999	0.0172	0	0.720102	1.6473	0.00130911	0.0199	0	-0.0845886	-1.06039	0.70543	0.855	0	-0.787975	-1.72665	0.000487734	0.00178	0	1.49e-08	3.09e-07
1555463_a_at	CHD6	chromodomain helicase DNA binding protein 6	-0.107811	-1.07759	0.701988	0.855	0	-0.0515971	-1.03641	0.854627	0.929	0	-0.0372316	-1.02614	0.894813	1	0	0.0177561	1.01238	0.949719	0.987	0	-0.198374	-1.1474	0.501396	0.722	0	-0.343664	-1.26898	0.225307	0.441	0	-0.256708	-1.19475	0.384948	0.632	0	-0.384678	-1.30557	0.175409	0.262	0	0.833542	0.862354
1555464_at	IFIH1	interferon induced with helicase C domain 1	0.249343	1.18867	0.636063	0.816	0	0.92873	1.9036	0.0817539	0.246	0	0.103079	1.07406	0.844776	1	0	0.189264	1.14018	0.719339	0.923	0	1.3921	2.62461	0.0138589	0.095	0	1.72497	3.30573	0.00171987	0.0233	1	1.90737	3.75124	0.000972376	0.0167	1	2.43663	5.41375	2.04e-05	0.000115	1	4.35e-05	0.000252564
1555467_a_at	CELF1	CUGBP, Elav-like family member 1	0.628264	1.5457	0.00108316	0.0241	0	0.472424	1.38744	0.0121721	0.0801	0	0.206549	1.15392	0.262194	0.983	0	0.315127	1.24412	0.0894688	0.487	0	0.655962	1.57567	0.00110226	0.022	0	0.50405	1.41819	0.00769761	0.0579	0	0.467057	1.38229	0.0174606	0.104	0	0.924197	1.89763	4.61e-06	3.15e-05	0	0.000493684	0.00195552
1555469_a_at	CLASP2	cytoplasmic linker associated protein 2	0.40719	1.3261	0.111174	0.32	0	-0.183135	-1.13535	0.469735	0.678	0	0.203018	1.1511	0.423148	0.996	0	-0.0579732	-1.041	0.818617	0.955	0	0.138936	1.10109	0.599595	0.79	0	-0.216718	-1.16209	0.392726	0.61	0	-0.141853	-1.10332	0.591973	0.787	0	-0.06217	-1.04403	0.805747	0.859	0	0.34525	0.42714
1555474_at	TTLL3	tubulin tyrosine ligase-like family, member 3	-0.13802	-1.10039	0.615646	0.804	0	-0.197597	-1.14679	0.472824	0.681	0	-0.272864	-1.2082	0.322516	0.983	0	-0.103795	-1.0746	0.705634	0.921	0	0.0980097	1.0703	0.73304	0.87	0	-0.307745	-1.23777	0.265085	0.486	0	-0.31539	-1.24435	0.274687	0.528	0	-0.318214	-1.24679	0.249349	0.348	0	0.837338	0.865369
1555475_x_at	TTLL3	tubulin tyrosine ligase-like family, member 3	-0.275126	-1.2101	0.419711	0.662	0	-0.533356	-1.44729	0.12065	0.309	0	-0.655095	-1.57472	0.0579364	0.845	0	-0.334068	-1.26056	0.327848	0.73	0	-0.277351	-1.21197	0.436589	0.671	0	-0.690557	-1.61391	0.046004	0.171	0	-0.158233	-1.11592	0.656573	0.827	0	-0.709011	-1.63468	0.0406814	0.0784	0	0.39737	0.477771
1555476_at	IREB2	iron-responsive element binding protein 2	0.0753869	1.05364	0.907127	0.961	0	0.0740997	1.0527	0.908706	0.956	0	0.139501	1.10152	0.829106	1	0	0.0283878	1.01987	0.964958	0.992	0	0.209093	1.15596	0.757106	0.884	0	0.252647	1.19139	0.695994	0.835	0	0.880842	1.84145	0.195744	0.437	0	1.28084	2.42981	0.0513145	0.0953	0	0.566267	0.632678
1555480_a_at	FBLIM1	filamin binding LIM protein 1	0.724748	1.65261	0.0368667	0.171	0	0.0382335	1.02686	0.910606	0.957	0	-0.138982	-1.10113	0.683388	1	0	-0.182315	-1.1347	0.592841	0.877	0	0.583989	1.49899	0.105078	0.305	0	0.247731	1.18734	0.467958	0.672	0	-0.602682	-1.51854	0.0946533	0.29	0	-0.607789	-1.52392	0.078351	0.135	0	0.00546206	0.0144908
1555485_s_at	NA	NA	-0.00162731	-1.00113	0.994346	0.998	0	0.0712352	1.05062	0.756512	0.875	0	0.279923	1.21413	0.225899	0.971	0	0.200651	1.14922	0.383866	0.771	0	0.0423639	1.0298	0.860005	0.937	0	0.450217	1.36625	0.0538371	0.188	0	0.248381	1.18787	0.30333	0.557	0	0.861236	1.81659	0.000395772	0.00149	0	0.0147088	0.0329704
1555487_a_at	ACTR3B	ARP3 actin-related protein 3 homolog B (yeast)	0.047468	1.03345	0.869659	0.943	0	-0.432836	-1.34988	0.138381	0.334	0	-0.00119298	-1.00083	0.996709	1	0	-0.479473	-1.39423	0.101436	0.508	0	0.49178	1.40618	0.108036	0.31	0	-0.315357	-1.24432	0.278106	0.5	0	-0.797569	-1.73817	0.0104641	0.0766	0	-1.22965	-2.3451	7.54e-05	0.000356	-1	5.28e-05	0.000297777
1555491_a_at	C19orf66	chromosome 19 open reading frame 66	-0.58609	-1.50117	0.0927044	0.29	0	-0.454911	-1.3707	0.189697	0.403	0	-0.0736598	-1.05238	0.830587	1	0	-0.373346	-1.29535	0.280584	0.698	0	-0.0396346	-1.02785	0.912336	0.962	0	0.450798	1.3668	0.19367	0.403	0	1.24487	2.36998	0.000992493	0.0169	1	1.46303	2.75687	7.57e-05	0.000357	1	5.23e-07	6.19e-06
1555495_a_at	CWC27	CWC27 spliceosome-associated protein homolog (S. cerevisiae)	-0.206041	-1.15352	0.0619159	0.23	0	-0.403149	-1.32239	0.000449914	0.0124	0	0.0294084	1.02059	0.786728	1	0	-0.202505	-1.15069	0.0663871	0.44	0	-0.25974	-1.19726	0.0254127	0.136	0	-0.289163	-1.22193	0.00980519	0.0674	0	0.0836468	1.05969	0.462756	0.694	0	-0.279214	-1.21353	0.0124684	0.029	0	0.000523283	0.00205017
1555497_a_at	CYP4B1	cytochrome P450, family 4, subfamily B, polypeptide 1	-0.84676	-1.79846	0.163151	0.397	0	-1.89674	-3.72372	0.0024967	0.0325	-1	0.918226	1.88979	0.131047	0.923	0	-0.391718	-1.31196	0.515993	0.843	0	-1.12878	-2.18674	0.0770322	0.255	0	-1.68277	-3.21044	0.00682951	0.0541	0	1.055	2.07772	0.0978296	0.296	0	-1.9667	-3.90874	0.00177057	0.00541	-1	8.41e-06	6.28e-05
1555500_s_at	SLC2A4RG	SLC2A4 regulator	-0.249644	-1.18891	0.298077	0.553	0	0.107699	1.07751	0.652224	0.81	0	0.031904	1.02236	0.893707	1	0	0.090908	1.06504	0.703566	0.92	0	-0.131532	-1.09546	0.598807	0.79	0	-0.0139864	-1.00974	0.953287	0.977	0	-0.116495	-1.0841	0.641149	0.818	0	0.580926	1.49581	0.0176706	0.039	0	0.115948	0.178068
1555501_s_at	RSRC1	arginine/serine-rich coiled-coil 1	0.259498	1.19706	0.140572	0.365	0	0.185996	1.1376	0.288597	0.514	0	0.307772	1.2378	0.0816682	0.869	0	0.208812	1.15574	0.234109	0.656	0	0.0240104	1.01678	0.89527	0.954	0	-0.113008	-1.08148	0.517758	0.71	0	0.49283	1.4072	0.00879128	0.0691	0	0.911305	1.88075	2.39e-06	1.79e-05	0	3.43e-05	0.000207039
1555505_a_at	TYR	tyrosinase	0.464317	1.37966	0.424497	0.666	0	-0.481536	-1.39623	0.407623	0.627	0	0.254169	1.19265	0.66135	1	0	0.0757185	1.05389	0.896092	0.975	0	-0.11767	-1.08498	0.84614	0.93	0	-0.511195	-1.42523	0.379537	0.598	0	0.27531	1.21025	0.650069	0.824	0	-1.83855	-3.57652	0.00235206	0.00692	-1	0.0187129	0.0401782
1555514_a_at	PIAS2	protein inhibitor of activated STAT, 2	0.343765	1.26906	0.338666	0.592	0	-0.439676	-1.3563	0.222231	0.442	0	-0.171815	-1.12647	0.631458	1	0	-0.633386	-1.5512	0.0807848	0.471	0	0.00127217	1.00088	0.997288	0.999	0	-0.443471	-1.35987	0.218318	0.433	0	-0.117221	-1.08464	0.754202	0.885	0	-0.652515	-1.57191	0.0722689	0.127	0	0.159287	0.230148
1555522_s_at	NA	NA	0.08061	1.05747	0.514301	0.736	0	-0.0706321	-1.05018	0.567537	0.753	0	0.163703	1.12016	0.187945	0.96	0	0.0125153	1.00871	0.919202	0.982	0	0.03985	1.02801	0.757532	0.884	0	-0.0947051	-1.06785	0.443891	0.654	0	0.299252	1.23051	0.0234196	0.126	0	0.329498	1.25658	0.00955918	0.0231	0	0.0163464	0.0359836
1555526_a_at	6-Sep	septin 6	0.0977889	1.07013	0.7951	0.905	0	0.255823	1.19402	0.497649	0.7	0	0.461313	1.37679	0.223458	0.97	0	0.633232	1.55104	0.096607	0.5	0	0.313368	1.2426	0.427346	0.664	0	-0.281055	-1.21508	0.456412	0.663	0	1.384	2.60991	0.000831081	0.015	1	2.67658	6.39338	1.91e-09	4e-08	1	8.79e-09	1.99e-07
1555536_at	ANTXR2	anthrax toxin receptor 2	0.246743	1.18653	0.0606631	0.227	0	0.086475	1.06177	0.50505	0.705	0	0.104464	1.07509	0.421109	0.994	0	0.0172161	1.012	0.894227	0.974	0	0.182236	1.13464	0.181824	0.417	0	0.145986	1.10649	0.262198	0.483	0	0.203971	1.15186	0.135844	0.356	0	0.0203265	1.01419	0.875266	0.911	0	0.551235	0.619409
1555543_a_at	CLCC1	chloride channel CLIC-like 1	-0.0668626	-1.04744	0.616727	0.804	0	-0.224812	-1.16863	0.0961168	0.27	0	0.285575	1.2189	0.0358832	0.789	0	0.061201	1.04333	0.64681	0.898	0	0.0762572	1.05428	0.585278	0.781	0	-0.28565	-1.21896	0.0358368	0.147	0	0.271655	1.20719	0.0555119	0.213	0	-0.33843	-1.26438	0.0135979	0.0313	0	0.000104168	0.000527833
1555550_at	ZACN	zinc activated ligand-gated ion channel	-0.135612	-1.09856	0.487743	0.715	0	-0.27283	-1.20818	0.165422	0.371	0	0.215497	1.1611	0.271725	0.983	0	0.0820832	1.05855	0.674064	0.908	0	-0.332265	-1.25899	0.107315	0.309	0	-0.219488	-1.16432	0.263042	0.484	0	0.0261187	1.01827	0.898106	0.956	0	-0.248938	-1.18833	0.205013	0.297	0	0.143271	0.211363
1555551_at	SERPINB5	serpin peptidase inhibitor, clade B (ovalbumin), member 5	0.397805	1.3175	0.0113927	0.0877	0	0.100919	1.07246	0.509642	0.709	0	-0.0618862	-1.04383	0.68559	1	0	-0.0547603	-1.03869	0.720128	0.924	0	0.243146	1.18357	0.131894	0.347	0	-0.0761591	-1.05421	0.618463	0.784	0	-0.147798	-1.10788	0.356697	0.607	0	-0.145711	-1.10628	0.342074	0.448	0	0.0191152	0.0408644
1555559_s_at	USP25	ubiquitin specific peptidase 25	0.0676183	1.04799	0.764438	0.89	0	0.0845792	1.06038	0.707855	0.846	0	-0.0299694	-1.02099	0.894308	1	0	-0.0966002	-1.06925	0.668711	0.906	0	0.0139077	1.00969	0.952988	0.981	0	0.0282103	1.01975	0.900477	0.953	0	0.129008	1.09354	0.584959	0.782	0	0.154724	1.11321	0.493646	0.596	0	0.98683	0.989291
1555561_a_at	UGGT2	UDP-glucose glycoprotein glucosyltransferase 2	0.449274	1.36535	0.0476389	0.198	0	0.172967	1.12737	0.438964	0.654	0	-0.167426	-1.12305	0.453691	0.998	0	0.0289925	1.0203	0.896515	0.975	0	0.378954	1.3004	0.108049	0.31	0	0.0605022	1.04283	0.78612	0.889	0	-0.216862	-1.1622	0.354052	0.604	0	-0.237517	-1.17896	0.289014	0.392	0	0.052408	0.0933924
1555562_a_at	ZCCHC7	zinc finger, CCHC domain containing 7	0.351276	1.27569	0.0934303	0.29	0	-0.0122834	-1.00855	0.952631	0.978	0	-0.0799181	-1.05696	0.699322	1	0	-0.23074	-1.17344	0.267099	0.685	0	0.213869	1.15979	0.324768	0.574	0	-0.0381318	-1.02678	0.853714	0.927	0	-0.000240738	-1.00017	0.999112	1	0	0.131545	1.09547	0.525414	0.624	0	0.309809	0.391924
1555564_a_at	CFI	complement factor I	0.114252	1.08241	0.753748	0.884	0	0.198625	1.1476	0.585835	0.765	0	0.39157	1.31182	0.284562	0.983	0	0.374503	1.29639	0.305871	0.716	0	0.0670675	1.04759	0.860191	0.937	0	-0.245422	-1.18544	0.50108	0.698	0	1.05752	2.08135	0.00717194	0.0608	0	1.55286	2.93398	7.18e-05	0.000341	1	0.000447383	0.00179832
1555565_s_at	TAPBP	TAP binding protein (tapasin)	0.091564	1.06552	0.734889	0.873	0	0.274411	1.2095	0.312134	0.538	0	0.182163	1.13458	0.501152	0.998	0	0.112897	1.0814	0.676377	0.909	0	0.0775432	1.05522	0.783886	0.898	0	0.117835	1.08511	0.663098	0.813	0	1.28981	2.44495	2.57e-05	0.00134	1	1.91468	3.77029	2.11e-09	4.36e-08	1	3.36e-09	8.99e-08
1555568_at	GUSBP2	glucuronidase, beta pseudogene 2	-0.569828	-1.48435	0.0152645	0.103	0	-0.622683	-1.53974	0.00833505	0.0647	0	-0.486703	-1.40124	0.0369306	0.795	0	-0.55357	-1.46771	0.0182658	0.28	0	-0.374041	-1.29598	0.1219	0.333	0	-0.701452	-1.62614	0.00319268	0.0343	0	-0.630263	-1.54785	0.0105238	0.0768	0	-1.04234	-2.05956	2.63e-05	0.000143	-1	0.00747427	0.0188037
1555575_a_at	KDELR1	KDEL (Lys-Asp-Glu-Leu) endoplasmic reticulum protein retention receptor 1	-0.165727	-1.12173	0.166569	0.401	0	-0.0911215	-1.0652	0.444204	0.658	0	0.0114099	1.00794	0.92348	1	0	-0.00600095	-1.00417	0.959709	0.99	0	-0.134613	-1.0978	0.281039	0.532	0	-0.178286	-1.13154	0.137231	0.329	0	-0.088051	-1.06293	0.47944	0.708	0	-0.21253	-1.15872	0.0776534	0.134	0	0.506467	0.579405
1555578_at	NA	NA	-0.125314	-1.09075	0.640975	0.818	0	-0.37633	-1.29804	0.164597	0.37	0	-0.148624	-1.10851	0.580357	1	0	0.0576308	1.04076	0.830058	0.958	0	-0.505927	-1.42004	0.0756137	0.253	0	-0.288928	-1.22173	0.28428	0.506	0	-0.39277	-1.31291	0.165447	0.399	0	-0.67595	-1.59765	0.0142506	0.0325	0	0.188644	0.263705
1555579_s_at	PTPRM	protein tyrosine phosphatase, receptor type, M	-0.3053	-1.23568	0.0479741	0.199	0	-0.26719	-1.20346	0.0822666	0.246	0	-0.108554	-1.07815	0.475255	0.998	0	0.00181747	1.00126	0.990441	0.998	0	-0.294631	-1.22657	0.0673255	0.237	0	-0.233501	-1.17568	0.12767	0.314	0	-0.200403	-1.14902	0.209725	0.455	0	-0.388917	-1.30941	0.012662	0.0294	0	0.158083	0.228646
1555594_a_at	MBNL1	muscleblind-like splicing regulator 1	0.485032	1.39962	0.3138	0.568	0	-0.00335701	-1.00233	0.994412	0.997	0	0.273342	1.2086	0.569079	1	0	-0.0726426	-1.05164	0.87956	0.972	0	0.275344	1.21028	0.583346	0.78	0	-0.489448	-1.40391	0.309454	0.533	0	0.366644	1.28935	0.465619	0.697	0	0.748526	1.68008	0.122352	0.196	0	0.42999	0.508545
1555595_at	SCRN3	secernin 3	0.591124	1.50642	0.0269244	0.142	0	0.334604	1.26103	0.203715	0.42	0	0.567211	1.48166	0.0334467	0.784	0	0.178935	1.13205	0.49448	0.833	0	0.472091	1.38712	0.0882253	0.275	0	-0.0964493	-1.06914	0.712276	0.846	0	0.218212	1.16329	0.425992	0.666	0	0.335352	1.26169	0.202721	0.295	0	0.160202	0.23115
1555600_s_at	APOL4	apolipoprotein L, 4	2.09972	4.28626	0.000246569	0.0115	1	2.20169	4.60019	0.000131878	0.0064	1	1.18301	2.27049	0.0315379	0.784	0	0.866857	1.82369	0.111723	0.52	0	2.44115	5.43073	5.74e-05	0.00411	1	2.52184	5.74313	1.71e-05	0.00142	1	2.88315	7.37757	3.57e-06	0.000368	1	3.21194	9.26596	1.55e-07	1.69e-06	1	1.19e-06	1.22e-05
1555608_at	CAPRIN2	caprin family member 2	-0.35588	-1.27977	0.161607	0.395	0	-0.767224	-1.70199	0.00340483	0.0386	0	-0.246113	-1.18601	0.330869	0.985	0	-0.622808	-1.53987	0.0160586	0.266	0	-0.563238	-1.47758	0.036156	0.166	0	-0.805204	-1.74739	0.00219601	0.0272	0	-0.578943	-1.49375	0.0314545	0.151	0	-0.911332	-1.88078	0.000607141	0.00215	0	0.0142021	0.0320519
1555611_s_at	MBD1	methyl-CpG binding domain protein 1	0.101526	1.07291	0.406139	0.651	0	-0.128638	-1.09326	0.293444	0.519	0	-0.0203219	-1.01419	0.867552	1	0	-0.199853	-1.14858	0.104991	0.513	0	-0.0147941	-1.01031	0.907578	0.96	0	-0.066116	-1.04689	0.587867	0.762	0	-0.228807	-1.17187	0.0766221	0.257	0	-0.22537	-1.16908	0.0683899	0.121	0	0.14815	0.217159
1555618_s_at	SAE1	SUMO1 activating enzyme subunit 1	0.0124055	1.00864	0.964757	0.985	0	-0.0815729	-1.05817	0.771487	0.884	0	0.234116	1.17619	0.405808	0.993	0	0.0783822	1.05583	0.780184	0.942	0	-0.102705	-1.07379	0.726647	0.867	0	-0.410126	-1.3288	0.147852	0.343	0	0.387921	1.30851	0.189847	0.43	0	0.15943	1.11685	0.570692	0.665	0	0.365238	0.446964
1555626_a_at	SLAMF1	signaling lymphocytic activation molecule family member 1	1.23012	2.34587	0.0971699	0.296	0	1.3729	2.58991	0.0649186	0.214	0	-0.0544562	-1.03847	0.940742	1	0	0.0729084	1.05183	0.920723	0.982	0	2.18653	4.55208	0.00581523	0.0573	0	1.8091	3.50424	0.0161162	0.0909	0	2.23954	4.72245	0.00479618	0.0473	1	3.92167	15.1544	1.49e-06	1.2e-05	1	1.82e-05	0.000120791
1555628_a_at	HAVCR2	hepatitis A virus cellular receptor 2	0.0553503	1.03911	0.876064	0.946	0	0.0194607	1.01358	0.956266	0.98	0	0.0553391	1.0391	0.876089	1	0	0.316118	1.24498	0.374703	0.765	0	0.174149	1.1283	0.639219	0.815	0	0.0421186	1.02962	0.905527	0.955	0	1.0598	2.08465	0.00578952	0.0533	0	2.14351	4.41834	1.14e-07	1.3e-06	1	1.01e-06	1.07e-05
1555630_a_at	NA	NA	-0.180516	-1.13329	0.307142	0.561	0	-0.0705302	-1.0501	0.688726	0.835	0	-0.0414838	-1.02917	0.813648	1	0	0.0456202	1.03213	0.795471	0.947	0	-0.201989	-1.15028	0.27487	0.525	0	-0.139792	-1.10175	0.428177	0.64	0	-0.137958	-1.10035	0.454531	0.688	0	-0.353414	-1.27758	0.048386	0.0908	0	0.55446	0.622383
1555638_a_at	SAMSN1	SAM domain, SH3 domain and nuclear localization signals 1	2.35662	5.12171	0.00437754	0.051	0	2.94557	7.70382	0.000473237	0.0128	1	1.34301	2.5368	0.0961682	0.888	0	1.67706	3.19775	0.0390497	0.366	0	2.91242	7.5288	0.000891656	0.0193	1	3.22239	9.3333	0.000152696	0.00539	1	3.76604	13.6047	3.02e-05	0.00149	1	6.36752	82.5688	6.64e-11	2.37e-09	1	2.92e-08	5.45e-07
1555653_at	NA	NA	0.0828304	1.05909	0.336697	0.59	0	0.247442	1.1871	0.00538478	0.0505	0	0.0914282	1.06542	0.289377	0.983	0	0.267678	1.20387	0.00275357	0.121	0	0.0180665	1.0126	0.840579	0.928	0	0.245016	1.18511	0.00582356	0.049	0	0.0316907	1.02221	0.724304	0.867	0	0.187587	1.13886	0.0323291	0.0648	0	0.00983063	0.0236604
1555673_at	NA	NA	0.0783581	1.05582	0.73547	0.873	0	0.167773	1.12332	0.470245	0.678	0	0.0783581	1.05582	0.73547	1	0	0.167773	1.12332	0.470245	0.82	0	0.217283	1.16254	0.371808	0.617	0	0.167773	1.12332	0.470245	0.674	0	-0.162568	-1.11928	0.503341	0.726	0	0.172223	1.12679	0.458608	0.563	0	0.896708	0.916032
1555677_s_at	SMC1A	structural maintenance of chromosomes 1A	0.350728	1.2752	0.345467	0.598	0	-0.325672	-1.25325	0.380759	0.604	0	0.15998	1.11727	0.665974	1	0	-0.358623	-1.2822	0.334804	0.736	0	-0.0207608	-1.01449	0.957247	0.982	0	-0.432583	-1.34965	0.245552	0.464	0	0.310338	1.24	0.424236	0.664	0	-0.410352	-1.32901	0.270374	0.372	0	0.295342	0.377519
1555679_a_at	RTN4IP1	reticulon 4 interacting protein 1	-0.0439797	-1.03095	0.813026	0.915	0	-0.119732	-1.08653	0.52029	0.718	0	0.147841	1.10791	0.42774	0.996	0	-0.0465761	-1.03281	0.802216	0.949	0	0.0349712	1.02454	0.857267	0.936	0	-0.300508	-1.23158	0.109998	0.287	0	0.225369	1.16908	0.249165	0.501	0	0.34171	1.26726	0.0700775	0.123	0	0.0839062	0.136744
1555687_a_at	CLEC4C	C-type lectin domain family 4, member C	-0.00995887	-1.00693	0.976844	0.99	0	0.0555655	1.03927	0.871358	0.938	0	-0.0322969	-1.02264	0.925006	1	0	0.0566273	1.04003	0.868922	0.97	0	0.292451	1.22472	0.416422	0.655	0	0.0603127	1.04269	0.860478	0.931	0	1.64736	3.13259	2.33e-05	0.00126	1	3.98071	15.7875	1.14e-16	1.66e-13	1	6.39e-17	1.33e-13
1555691_a_at	NA	NA	0.358725	1.28229	0.493844	0.72	0	0.733979	1.66322	0.164285	0.37	0	0.76688	1.70159	0.146497	0.936	0	0.847319	1.79915	0.109365	0.518	0	0.510429	1.42447	0.352754	0.6	0	0.412785	1.33125	0.431405	0.643	0	2.61313	6.11831	1.21e-05	0.000812	1	4.46515	22.0874	8.22e-12	4.36e-10	1	1.08e-10	5.59e-09
1555705_a_at	CMTM3	CKLF-like MARVEL transmembrane domain containing 3	0.254149	1.19263	0.16169	0.395	0	0.462545	1.37797	0.0124814	0.0813	0	0.626337	1.54364	0.000930284	0.388	0	0.547886	1.46194	0.00341202	0.136	0	0.384078	1.30503	0.0451143	0.188	0	0.258466	1.19621	0.154806	0.352	0	0.753243	1.68558	0.000174924	0.00506	0	1.16764	2.24644	2.1e-08	3.07e-07	1	3.91e-06	3.29e-05
1555707_at	TNAP	TRAFs and NIK-associated protein	-0.150913	-1.11027	0.498185	0.724	0	0.20454	1.15232	0.359413	0.584	0	-0.216103	-1.16159	0.333108	0.985	0	-0.127283	-1.09224	0.567576	0.866	0	-0.103322	-1.07424	0.657085	0.827	0	-0.162399	-1.11915	0.466208	0.671	0	-0.289098	-1.22188	0.216897	0.463	0	-0.760454	-1.69402	0.00111504	0.00363	0	0.0222986	0.0464978
1555716_a_at	CXADR	coxsackie virus and adenovirus receptor	0.483446	1.39808	0.0213262	0.124	0	-0.0494624	-1.03488	0.809445	0.905	0	0.0388401	1.02729	0.8498	1	0	-0.178827	-1.13196	0.384778	0.772	0	0.0508688	1.03589	0.812553	0.913	0	-0.0935967	-1.06703	0.648387	0.804	0	-0.197048	-1.14635	0.359992	0.61	0	-0.184083	-1.13609	0.371059	0.477	0	0.0870544	0.140932
1555723_at	NA	NA	-0.145975	-1.10648	0.640604	0.818	0	-0.0290789	-1.02036	0.925835	0.964	0	-0.202428	-1.15063	0.517747	0.999	0	-0.609218	-1.52543	0.0550574	0.413	0	-0.0920077	-1.06585	0.778299	0.895	0	-0.035478	-1.0249	0.90958	0.958	0	-0.546814	-1.46086	0.0982333	0.297	0	-1.13527	-2.1966	0.000572624	0.00205	-1	0.0137104	0.0311339
1555724_s_at	TAGLN	transgelin	-0.203265	-1.1513	0.662028	0.831	0	0.157963	1.11571	0.734	0.862	0	-0.0132442	-1.00922	0.977259	1	0	0.0489945	1.03454	0.916022	0.98	0	0.242772	1.18326	0.61773	0.802	0	-0.0568425	-1.04019	0.902635	0.954	0	-0.234545	-1.17654	0.629669	0.811	0	-0.161304	-1.1183	0.7286	0.798	0	0.990107	0.991861
1555725_a_at	RGS5	regulator of G-protein signaling 5	-0.152999	-1.11188	0.603094	0.796	0	-0.0458746	-1.03231	0.875976	0.941	0	-0.223469	-1.16754	0.448204	0.998	0	-0.258581	-1.1963	0.380585	0.768	0	-0.313116	-1.24239	0.310563	0.561	0	-0.352138	-1.27645	0.233809	0.452	0	-0.702925	-1.6278	0.0253374	0.132	0	-0.321883	-1.24996	0.275963	0.378	0	0.564451	0.631072
1555728_a_at	MS4A4A	membrane-spanning 4-domains, subfamily A, member 4A	0.924607	1.89817	0.0737156	0.255	0	0.740334	1.67056	0.150091	0.35	0	1.38294	2.60799	0.00853073	0.579	0	1.68484	3.21505	0.00157766	0.0937	0	0.905963	1.8738	0.0932684	0.284	0	0.311077	1.24063	0.542297	0.729	0	2.20928	4.62446	0.000108104	0.00365	1	2.95119	7.73388	2.93e-07	2.95e-06	1	9.39e-06	6.9e-05
1555730_a_at	CFL1	cofilin 1 (non-muscle)	0.219864	1.16462	0.63691	0.816	0	0.254094	1.19259	0.585527	0.765	0	0.25065	1.18974	0.590606	1	0	0.274008	1.20916	0.55657	0.861	0	0.36385	1.28686	0.455782	0.687	0	-0.0376666	-1.02645	0.935487	0.969	0	0.844111	1.79516	0.086905	0.277	0	0.901956	1.8686	0.0565155	0.103	0	0.53334	0.603425
1555735_a_at	BAP1	BRCA1 associated protein-1 (ubiquitin carboxy-terminal hydrolase)	0.225552	1.16922	0.34587	0.598	0	-0.139011	-1.10115	0.56031	0.747	0	0.0821204	1.05857	0.730561	1	0	0.0175213	1.01222	0.941397	0.986	0	0.129902	1.09422	0.602693	0.792	0	-0.0320537	-1.02247	0.893023	0.949	0	-0.215232	-1.16089	0.389427	0.635	0	-0.470739	-1.38582	0.0521285	0.0966	0	0.247434	0.328086
1555736_a_at	AGTRAP	angiotensin II receptor-associated protein	-0.0718456	-1.05106	0.798446	0.906	0	0.166537	1.12236	0.554407	0.743	0	0.311722	1.24119	0.27034	0.983	0	0.41001	1.3287	0.148681	0.572	0	0.354669	1.27869	0.230912	0.478	0	0.280392	1.21452	0.320946	0.544	0	0.952023	1.93458	0.00194083	0.0263	0	1.38357	2.60913	7.26e-06	4.66e-05	1	0.000121119	0.000597927
1555740_a_at	MRAP	melanocortin 2 receptor accessory protein	-0.86549	-1.82196	0.16547	0.4	0	-0.157861	-1.11563	0.798667	0.898	0	-0.524619	-1.43855	0.397982	0.992	0	0.0950036	1.06807	0.877976	0.972	0	-0.255387	-1.19366	0.693275	0.85	0	-0.813386	-1.75733	0.191993	0.401	0	-0.928028	-1.90267	0.155216	0.385	0	-0.488754	-1.40323	0.430827	0.536	0	0.700605	0.749691
1555741_at	MRAP	melanocortin 2 receptor accessory protein	0.423158	1.34086	0.0438744	0.189	0	0.125166	1.09063	0.544483	0.736	0	-0.0571344	-1.0404	0.78178	1	0	-0.076279	-1.0543	0.711592	0.921	0	0.590234	1.50549	0.00800305	0.0687	0	0.454693	1.37049	0.0308035	0.134	0	-0.0669828	-1.04752	0.756187	0.886	0	-0.331691	-1.25849	0.111702	0.182	0	0.00133285	0.00448429
1555745_a_at	LYZ	lysozyme	3.92607	15.2007	0.00160162	0.03	1	3.83587	14.2794	0.0020084	0.0287	1	4.05444	16.6153	0.00115491	0.397	0	4.21426	18.5618	0.000762704	0.0707	0	4.49744	22.5873	0.000607813	0.0155	1	3.94854	15.4394	0.00151312	0.0217	1	5.99743	63.8861	1.03e-05	0.00073	1	7.97619	251.809	9.04e-09	1.5e-07	1	7.55e-06	5.72e-05
1555746_at	CD79B	CD79b molecule, immunoglobulin-associated beta	-0.0457238	-1.0322	0.757229	0.886	0	-0.212653	-1.15882	0.154071	0.356	0	-0.269644	-1.20551	0.0722435	0.865	0	-0.150504	-1.10996	0.310924	0.719	0	-0.0907304	-1.06491	0.557962	0.763	0	-0.14579	-1.10634	0.326185	0.55	0	-0.323769	-1.2516	0.0399127	0.174	0	-0.160218	-1.11746	0.281019	0.384	0	0.528689	0.599239
1555749_at	SF1	splicing factor 1	0.476605	1.39147	0.29957	0.554	0	0.497847	1.4121	0.278756	0.502	0	0.418343	1.33639	0.36201	0.988	0	-0.349102	-1.27377	0.446346	0.806	0	0.475717	1.39061	0.321943	0.572	0	-0.111296	-1.0802	0.80774	0.902	0	0.457798	1.37344	0.340352	0.592	0	0.0131297	1.00914	0.977092	0.984	0	0.539955	0.609339
1555751_a_at	GEMIN7	gem (nuclear organelle) associated protein 7	0.184094	1.1361	0.195679	0.439	0	-0.149147	-1.10891	0.293258	0.519	0	0.214025	1.15992	0.133495	0.925	0	0.227182	1.17055	0.111675	0.52	0	0.297368	1.2289	0.0478642	0.195	0	0.176565	1.13019	0.21432	0.428	0	0.286272	1.21949	0.0565043	0.216	0	0.406153	1.32515	0.00546954	0.0143	0	0.0195957	0.0417405
1555756_a_at	CLEC7A	C-type lectin domain family 7, member A	2.41856	5.34638	0.000810897	0.0207	1	2.94328	7.69159	6.66e-05	0.00445	1	2.0514	4.14509	0.00398986	0.457	0	2.68484	6.43011	0.000234785	0.0433	1	2.78436	6.88933	0.000261325	0.00952	1	3.44331	10.8777	5.12e-06	0.000691	1	3.33739	10.1078	1.9e-05	0.0011	1	5.62751	49.4368	2.95e-11	1.21e-09	1	4.95e-08	8.51e-07
1555758_a_at	CDKN3	cyclin-dependent kinase inhibitor 3	-0.667936	-1.5888	0.139066	0.363	0	-0.384045	-1.305	0.391945	0.614	0	0.570878	1.48543	0.204935	0.964	0	0.968057	1.9562	0.0338563	0.349	0	-0.683687	-1.60624	0.147505	0.371	0	-0.00758591	-1.00527	0.986464	0.993	0	0.771484	1.70702	0.103037	0.305	0	1.17097	2.25163	0.0109662	0.026	1	0.000461608	0.00184533
1555759_a_at	CCL5	chemokine (C-C motif) ligand 5	0.901408	1.86789	0.228902	0.478	0	1.48014	2.78976	0.0506115	0.185	0	1.8441	3.59028	0.0158004	0.678	0	1.54845	2.92503	0.0411738	0.375	0	2.21199	4.63313	0.00602126	0.0585	0	1.22175	2.3323	0.104769	0.279	0	3.79804	13.9099	8.39e-06	0.000628	1	6.30779	79.22	1.03e-11	5.25e-10	1	1.29e-09	4e-08
1555760_a_at	RBM15	RNA binding motif protein 15	1.48269	2.79469	0.000233056	0.0111	1	1.52601	2.87988	0.000159813	0.00722	1	0.84255	1.79322	0.0294691	0.776	0	0.885738	1.84771	0.0223809	0.302	0	1.48196	2.79328	0.000408786	0.0123	1	1.04049	2.05693	0.00780635	0.0583	0	1.06058	2.08577	0.00940952	0.0719	0	1.41317	2.66322	0.000422325	0.00157	1	0.00280705	0.00835654
1555761_x_at	RBM15	RNA binding motif protein 15	0.427652	1.34504	0.00611072	0.0616	0	0.186608	1.13808	0.218984	0.438	0	0.00493353	1.00343	0.973899	1	0	0.0208148	1.01453	0.890218	0.974	0	0.241682	1.18237	0.129293	0.344	0	0.109097	1.07855	0.470398	0.675	0	0.103763	1.07457	0.511359	0.732	0	0.10619	1.07638	0.482253	0.585	0	0.173658	0.24685
1555762_s_at	NA	NA	0.529805	1.44373	4.07e-05	0.00475	0	0.591516	1.50683	6.56e-06	0.00119	0	0.0765535	1.0545	0.522737	0.999	0	0.161156	1.11818	0.181156	0.61	0	0.573342	1.48797	2.38e-05	0.00251	0	0.566302	1.48072	1.39e-05	0.00125	0	0.392829	1.31297	0.00256605	0.0315	0	0.74191	1.67239	6.11e-08	7.65e-07	0	4.79e-08	8.28e-07
1555764_s_at	TIMM10	translocase of inner mitochondrial membrane 10 homolog (yeast)	0.0274302	1.0192	0.886296	0.952	0	-0.111826	-1.08059	0.560488	0.747	0	-0.192141	-1.14246	0.318626	0.983	0	-0.205365	-1.15298	0.28676	0.702	0	0.242659	1.18317	0.229408	0.476	0	0.171664	1.12636	0.372504	0.592	0	-0.0201776	-1.01408	0.919883	0.966	0	0.218581	1.16359	0.257192	0.357	0	0.244741	0.325229
1555766_a_at	GNG2	guanine nucleotide binding protein (G protein), gamma 2	0.333324	1.25991	0.570412	0.775	0	1.02524	2.0353	0.0845691	0.25	0	0.816918	1.76164	0.167309	0.952	0	1.02791	2.03908	0.0837822	0.477	0	1.28282	2.43313	0.0401612	0.177	0	0.557251	1.47146	0.34403	0.567	0	2.08247	4.23532	0.00120525	0.0194	1	3.35738	10.2488	3.77e-07	3.66e-06	1	3.6e-05	0.00021518
1555773_at	BPIFC	BPI fold containing family C	-0.458303	-1.37393	0.0230376	0.13	0	-0.456311	-1.37203	0.0236131	0.119	0	-0.12826	-1.09297	0.515857	0.999	0	-0.45583	-1.37157	0.0237539	0.307	0	-0.529772	-1.4437	0.0124252	0.0891	0	-0.374775	-1.29664	0.0611336	0.203	0	-0.572346	-1.48694	0.0071722	0.0608	0	-1.66299	-3.16673	1.17e-11	5.77e-10	-1	5.82e-09	1.42e-07
1555778_a_at	POSTN	periostin, osteoblast specific factor	0.145996	1.10649	0.692406	0.849	0	0.155857	1.11408	0.672828	0.824	0	0.162386	1.11914	0.659989	1	0	0.229925	1.17277	0.533703	0.85	0	-0.0280666	-1.01964	0.941992	0.976	0	-0.0286372	-1.02005	0.938109	0.971	0	-0.621008	-1.53795	0.111396	0.319	0	-2.10874	-4.31313	3.85e-07	3.73e-06	-1	1.19e-06	1.22e-05
1555780_a_at	RHEB	Ras homolog enriched in brain	0.635002	1.55294	6.05e-06	0.00202	0	0.542538	1.45653	7.67e-05	0.0048	0	0.273754	1.20895	0.0356766	0.787	0	0.346058	1.27108	0.00864566	0.204	0	0.405638	1.32467	0.00348794	0.0422	0	0.387147	1.3078	0.0035445	0.0366	0	0.294097	1.22612	0.0311196	0.15	0	0.306979	1.23711	0.019075	0.0417	0	0.00085177	0.00309172
1555781_at	PQLC2	PQ loop repeat containing 2	-0.33613	-1.26237	0.234399	0.484	0	-0.691686	-1.61517	0.0164136	0.0953	0	-0.0812962	-1.05797	0.772347	1	0	-0.128616	-1.09324	0.64735	0.898	0	-0.148007	-1.10804	0.614789	0.8	0	-0.103881	-1.07466	0.711686	0.845	0	-0.364444	-1.28739	0.217874	0.464	0	-0.152147	-1.11122	0.588551	0.681	0	0.417793	0.497097
1555783_x_at	PQLC2	PQ loop repeat containing 2	-0.292221	-1.22452	0.242584	0.493	0	-0.685702	-1.60848	0.00754823	0.061	0	-0.0227454	-1.01589	0.927089	1	0	0.0381262	1.02678	0.878101	0.972	0	0.0905589	1.06478	0.727696	0.868	0	-0.0254087	-1.01777	0.918581	0.961	0	-0.150162	-1.10969	0.564063	0.768	0	-0.0542363	-1.03831	0.827303	0.876	0	0.131264	0.196879
1555784_s_at	IRAK1	interleukin-1 receptor-associated kinase 1	0.131448	1.09539	0.372455	0.622	0	0.0632815	1.04484	0.666804	0.82	0	0.127687	1.09254	0.386195	0.99	0	0.0818727	1.05839	0.577722	0.871	0	0.357119	1.28087	0.0230904	0.128	0	0.007185	1.00499	0.96098	0.981	0	0.103544	1.07441	0.501077	0.724	0	0.137158	1.09974	0.352195	0.458	0	0.555051	0.622899
1555785_a_at	XRN1	5'-3' exoribonuclease 1	0.541286	1.45527	0.041268	0.182	0	-0.0140698	-1.0098	0.956899	0.98	0	-0.106286	-1.07645	0.683292	1	0	-0.012986	-1.00904	0.960216	0.991	0	0.152623	1.11159	0.575616	0.775	0	0.136752	1.09943	0.599819	0.77	0	0.764071	1.69828	0.00662961	0.058	0	1.27741	2.42403	7.59e-06	4.84e-05	1	2.61e-05	0.000164207
1555786_s_at	LINC00520	long intergenic non-protein coding RNA 520	-0.0937545	-1.06714	0.707403	0.858	0	0.0925829	1.06628	0.71089	0.848	0	-0.223503	-1.16756	0.372294	0.99	0	0.0920706	1.0659	0.712416	0.921	0	-0.0655191	-1.04646	0.801892	0.907	0	0.412192	1.33071	0.102738	0.276	0	-0.102296	-1.07348	0.695373	0.849	0	0.102792	1.07385	0.680724	0.759	0	0.487793	0.562146
1555789_s_at	PHF23	PHD finger protein 23	0.501492	1.41568	0.00214944	0.0348	0	0.148292	1.10826	0.34564	0.57	0	0.181285	1.13389	0.249869	0.98	0	0.137147	1.09973	0.382826	0.77	0	0.634364	1.55225	0.000266185	0.00962	0	0.320793	1.24902	0.0442765	0.167	0	0.338168	1.26415	0.0426698	0.182	0	0.309292	1.2391	0.0521671	0.0966	0	0.0103121	0.024604
1555790_a_at	NA	NA	0.0454165	1.03198	0.707143	0.858	0	-0.0753901	-1.05365	0.533311	0.728	0	-0.0361592	-1.02538	0.764798	1	0	-0.00148308	-1.00103	0.990205	0.998	0	-0.126001	-1.09126	0.320762	0.57	0	0.0260582	1.01823	0.82926	0.914	0	0.0649956	1.04608	0.607378	0.797	0	0.196695	1.14607	0.107529	0.176	0	0.453347	0.530361
1555793_a_at	ZFP82	ZFP82 zinc finger protein	-0.68124	-1.60352	0.0963601	0.295	0	-0.625422	-1.54266	0.126156	0.317	0	-0.478489	-1.39328	0.239936	0.976	0	-0.286805	-1.21994	0.47947	0.824	0	-0.501581	-1.41576	0.238857	0.486	0	-0.769353	-1.70451	0.0612605	0.203	0	-0.0632257	-1.0448	0.881256	0.949	0	0.0600892	1.04253	0.881969	0.916	0	0.38346	0.464276
1555797_a_at	ARPC5	actin related protein 2/3 complex, subunit 5, 16kDa	0.140953	1.10263	0.554743	0.765	0	-0.0172485	-1.01203	0.942291	0.973	0	0.103694	1.07452	0.663677	1	0	-0.087858	-1.06279	0.712484	0.921	0	0.0956966	1.06858	0.701132	0.854	0	-0.297161	-1.22872	0.21546	0.429	0	0.681683	1.60401	0.00803424	0.0653	0	0.962323	1.94845	0.000154052	0.000658	0	0.000149968	0.000715267
1555803_a_at	C11orf57	chromosome 11 open reading frame 57	0.379272	1.30069	0.00140108	0.0279	0	0.0805928	1.05745	0.478185	0.685	0	0.0420722	1.02959	0.710755	1	0	-0.134521	-1.09773	0.238352	0.66	0	0.199337	1.14817	0.0968147	0.291	0	0.0879325	1.06285	0.439235	0.65	0	-0.11389	-1.08214	0.338787	0.59	0	-0.400106	-1.3196	0.000797105	0.00271	0	4.21e-06	3.49e-05
1555811_at	ARHGDIB	Rho GDP dissociation inhibitor (GDI) beta	0.03708	1.02604	0.802391	0.909	0	0.0833942	1.05951	0.573984	0.757	0	0.191035	1.14158	0.200453	0.964	0	0.157709	1.11551	0.289436	0.703	0	0.10006	1.07182	0.519123	0.735	0	0.0545167	1.03851	0.713011	0.846	0	0.199375	1.1482	0.201374	0.444	0	1.08255	2.11777	8.95e-10	2.11e-08	1	5.13e-08	8.75e-07
1555812_a_at	ARHGDIB	Rho GDP dissociation inhibitor (GDI) beta	0.0414928	1.02918	0.840515	0.929	0	0.0975526	1.06996	0.636404	0.8	0	0.412337	1.33084	0.0493161	0.837	0	0.404319	1.32346	0.0537467	0.409	0	0.271847	1.20735	0.210535	0.454	0	-0.067402	-1.04783	0.743823	0.864	0	1.06325	2.08964	6.94e-06	0.00055	1	1.76355	3.39533	7.61e-12	4.12e-10	1	1.17e-11	1.06e-09
1555814_a_at	RHOA	ras homolog family member A	0.195027	1.14475	0.525044	0.744	0	0.220841	1.16541	0.471924	0.68	0	0.327568	1.2549	0.287294	0.983	0	0.320801	1.24902	0.297269	0.709	0	0.217361	1.1626	0.498297	0.72	0	-0.166503	-1.12233	0.587203	0.762	0	0.656892	1.57668	0.0440317	0.186	0	0.583178	1.49815	0.0608885	0.11	0	0.28867	0.370862
1555815_a_at	L3MBTL2	l(3)mbt-like 2 (Drosophila)	0.116425	1.08405	0.580255	0.781	0	-0.262629	-1.19966	0.214744	0.434	0	0.235253	1.17711	0.265795	0.983	0	-0.167976	-1.12348	0.425623	0.795	0	0.245505	1.18551	0.266813	0.516	0	-0.119576	-1.08642	0.57008	0.749	0	0.0650907	1.04615	0.767294	0.892	0	-0.050431	-1.03557	0.810478	0.863	0	0.311011	0.393102
1555823_at	PACS2	phosphofurin acidic cluster sorting protein 2	-0.0963614	-1.06907	0.582349	0.782	0	-0.273022	-1.20834	0.122641	0.311	0	0.0686755	1.04875	0.694905	1	0	-0.18585	-1.13749	0.290582	0.704	0	-0.186929	-1.13834	0.309259	0.56	0	-0.299356	-1.23059	0.0911958	0.257	0	-0.0358695	-1.02517	0.844629	0.932	0	-0.475956	-1.39084	0.00837977	0.0206	0	0.11215	0.173392
1555824_a_at	PACS2	phosphofurin acidic cluster sorting protein 2	-0.0946277	-1.06779	0.563375	0.77	0	0.0575713	1.04071	0.724926	0.857	0	0.196295	1.14575	0.232929	0.975	0	0.184851	1.1367	0.260968	0.681	0	-0.0697347	-1.04952	0.683659	0.844	0	0.0542921	1.03835	0.739995	0.862	0	-0.162808	-1.11946	0.34302	0.594	0	-0.0978619	-1.07019	0.550158	0.647	0	0.42233	0.501512
1555826_at	NA	NA	-0.853066	-1.80634	0.000682041	0.0189	0	-0.516881	-1.43086	0.0335875	0.146	0	0.408714	1.3275	0.0904908	0.882	0	0.747768	1.67919	0.00260103	0.117	0	-0.804838	-1.74695	0.00198707	0.0308	0	-0.437388	-1.35415	0.0705614	0.221	0	0.596851	1.51241	0.0194768	0.112	0	0.723326	1.65098	0.0034991	0.00974	0	2.02e-10	9.47e-09
1555827_at	CCNL1	cyclin L1	1.28582	2.4382	0.00104069	0.0236	1	1.13152	2.19089	0.00354929	0.0395	1	0.0424569	1.02987	0.909502	1	0	-0.0032766	-1.00227	0.993	0.999	0	1.04176	2.05873	0.00965624	0.0769	0	0.923445	1.89664	0.0160021	0.0906	0	0.555872	1.47006	0.158393	0.39	0	0.951254	1.93355	0.0132256	0.0305	0	0.00168789	0.00545763
1555829_at	ESYT2	extended synaptotagmin-like protein 2	0.586363	1.50146	0.0590424	0.225	0	-0.438989	-1.35565	0.154685	0.357	0	0.000101215	1.00007	0.999736	1	0	-0.398519	-1.31815	0.195663	0.622	0	0.142236	1.10361	0.656659	0.827	0	-0.162458	-1.11919	0.59556	0.767	0	-0.487583	-1.40209	0.131111	0.349	0	-0.517104	-1.43108	0.0947849	0.158	0	0.0211136	0.0444152
1555830_s_at	ESYT2	extended synaptotagmin-like protein 2	0.551297	1.4654	0.166033	0.401	0	0.100146	1.07188	0.799731	0.899	0	-0.117528	-1.08487	0.765935	1	0	-0.20773	-1.15487	0.599072	0.879	0	0.326249	1.25375	0.430523	0.666	0	-0.709613	-1.63537	0.0762208	0.231	0	-0.0548021	-1.03872	0.894374	0.955	0	-0.0794829	-1.05664	0.840408	0.885	0	0.21888	0.297099
1555831_s_at	LRRC41	leucine rich repeat containing 41	0.403122	1.32237	0.133826	0.355	0	-0.0849509	-1.06065	0.74975	0.872	0	0.170061	1.12511	0.523689	0.999	0	-0.216003	-1.16151	0.418491	0.791	0	0.253935	1.19246	0.363484	0.61	0	0.0325997	1.02285	0.902542	0.954	0	0.0715257	1.05083	0.797307	0.907	0	-0.521119	-1.43507	0.0541855	0.0997	0	0.0910675	0.14616
1555832_s_at	KLF6	Kruppel-like factor 6	0.113087	1.08154	0.064521	0.236	0	0.155255	1.11362	0.0122344	0.0804	0	0.0800622	1.05706	0.187299	0.959	0	0.0939582	1.06729	0.122823	0.537	0	0.0704117	1.05002	0.266417	0.516	0	0.0938472	1.06721	0.123257	0.307	0	0.130823	1.09492	0.0415493	0.179	0	0.204636	1.1524	0.00119837	0.00386	0	0.0973528	0.154355
1555833_a_at	IRGQ	immunity-related GTPase family, Q	0.064321	1.04559	0.446374	0.684	0	0.112153	1.08084	0.186551	0.399	0	-0.0608826	-1.0431	0.470934	0.998	0	-0.110902	-1.0799	0.191438	0.619	0	0.15183	1.11098	0.088942	0.277	0	0.0878973	1.06282	0.299142	0.522	0	-0.168713	-1.12406	0.0594873	0.222	0	-0.324094	-1.25188	0.000289801	0.00114	0	2.2e-05	0.000142075
1555834_at	UCHL1	ubiquitin carboxyl-terminal esterase L1 (ubiquitin thiolesterase)	-0.357296	-1.28102	0.0773113	0.262	0	-0.227271	-1.17062	0.257243	0.481	0	-0.0720146	-1.05118	0.718219	1	0	0.124306	1.08998	0.53385	0.851	0	-0.303216	-1.23389	0.149816	0.375	0	-0.378032	-1.29957	0.0620421	0.205	0	-0.126923	-1.09196	0.54355	0.754	0	-0.37571	-1.29748	0.0636136	0.114	0	0.165805	0.237693
1555836_at	POLR2B	polymerase (RNA) II (DNA directed) polypeptide B, 140kDa	0.118718	1.08577	0.426056	0.667	0	0.311531	1.24102	0.0398451	0.161	0	0.184776	1.13664	0.217223	0.968	0	0.210256	1.15689	0.161114	0.586	0	0.210992	1.15748	0.178449	0.413	0	0.213967	1.15987	0.153975	0.351	0	0.123016	1.08901	0.430301	0.669	0	0.254796	1.19317	0.0907651	0.153	0	0.648887	0.705111
1555841_at	MSANTD3	Myb/SANT-like DNA-binding domain containing 3	0.0791437	1.05639	0.455482	0.691	0	0.190544	1.14119	0.0757293	0.234	0	0.116765	1.0843	0.272254	0.983	0	0.245563	1.18556	0.0233043	0.306	0	0.209029	1.15591	0.0628311	0.228	0	0.125728	1.09106	0.23754	0.456	0	0.194217	1.1441	0.0832486	0.27	0	0.393726	1.31378	0.000433372	0.00161	0	0.0440618	0.0811004
1555842_at	CYTH2	cytohesin 2	-0.098573	-1.07071	0.511369	0.733	0	-0.467388	-1.3826	0.00273506	0.0341	0	-0.156016	-1.11421	0.300005	0.983	0	-0.28039	-1.21452	0.0652758	0.437	0	-0.287449	-1.22048	0.0706039	0.243	0	-0.322266	-1.25029	0.0349713	0.145	0	-0.408157	-1.32699	0.011369	0.0807	0	-0.869806	-1.82742	2.77e-07	2.81e-06	0	4.68e-05	0.000268992
1555843_at	HNRNPM	heterogeneous nuclear ribonucleoprotein M	0.0826011	1.05893	0.745474	0.88	0	-0.356058	-1.27992	0.165155	0.371	0	0.0943093	1.06755	0.710956	1	0	-0.26645	-1.20284	0.297158	0.709	0	-0.0618651	-1.04381	0.816132	0.915	0	-0.193598	-1.14361	0.447718	0.657	0	-0.148621	-1.10851	0.576872	0.777	0	-0.0700646	-1.04976	0.783022	0.841	0	0.724853	0.770965
1555844_s_at	HNRNPM	heterogeneous nuclear ribonucleoprotein M	0.0715226	1.05083	0.3111	0.565	0	-0.0210617	-1.01471	0.764537	0.88	0	0.0651651	1.0462	0.355698	0.988	0	0.0402655	1.0283	0.567303	0.866	0	0.0784815	1.05591	0.288107	0.539	0	0.111636	1.08045	0.116216	0.297	0	0.205539	1.15312	0.00681948	0.0591	0	0.199883	1.14861	0.00598308	0.0154	0	0.0381222	0.0720475
1555845_at	NA	NA	0.0382671	1.02688	0.883601	0.95	0	0.25027	1.18943	0.340222	0.565	0	0.0643899	1.04564	0.805445	1	0	0.315488	1.24443	0.230363	0.653	0	0.068512	1.04863	0.802132	0.907	0	0.332773	1.25943	0.206146	0.418	0	-0.107087	-1.07705	0.69541	0.849	0	0.271434	1.20701	0.301302	0.405	0	0.739879	0.783973
1555846_a_at	NA	NA	-0.11452	-1.08261	0.58766	0.785	0	0.0794229	1.0566	0.706688	0.846	0	0.0627159	1.04443	0.766299	1	0	-0.0405237	-1.02849	0.84767	0.963	0	-0.0115027	-1.008	0.958414	0.982	0	0.0145078	1.01011	0.945165	0.974	0	-0.356781	-1.28057	0.109817	0.316	0	-0.138165	-1.1005	0.513243	0.614	0	0.724749	0.770879
1555847_a_at	LOC284454	uncharacterized LOC284454	-0.0680528	-1.0483	0.628404	0.811	0	0.0686249	1.04872	0.625525	0.792	0	-0.0799654	-1.05699	0.569716	1	0	-0.28183	-1.21574	0.0486342	0.396	0	0.0072907	1.00507	0.960418	0.983	0	-0.0457246	-1.0322	0.744902	0.865	0	-0.282892	-1.21663	0.0580896	0.22	0	-0.699809	-1.62429	5.79e-06	3.83e-05	0	7.25e-05	0.000388967
1555848_at	NA	NA	0.0870214	1.06217	0.781826	0.898	0	-0.518687	-1.43265	0.102737	0.28	0	-0.197108	-1.1464	0.531051	0.999	0	-0.571474	-1.48604	0.0729207	0.454	0	-0.281011	-1.21505	0.393859	0.636	0	-0.673756	-1.59522	0.0354787	0.146	0	-0.558719	-1.47296	0.0930634	0.288	0	-1.06482	-2.09191	0.00122302	0.00392	-1	0.0237463	0.0489835
1555851_s_at	SEPW1	selenoprotein W, 1	-0.0856401	-1.06116	0.474294	0.705	0	-0.159043	-1.11655	0.186343	0.399	0	0.0102149	1.00711	0.931835	1	0	-0.0707077	-1.05023	0.5544	0.86	0	-0.186964	-1.13837	0.138233	0.357	0	-0.228763	-1.17183	0.059373	0.199	0	-0.076931	-1.05477	0.538588	0.751	0	-0.5541	-1.46825	1.96e-05	0.000111	0	0.00131467	0.00443028
1555852_at	LOC100507463	uncharacterized LOC100507463	0.798796	1.73965	0.0433234	0.187	0	1.23403	2.35223	0.00229937	0.031	1	0.911938	1.88157	0.0217613	0.734	0	1.15587	2.22818	0.00411338	0.149	0	1.22804	2.34248	0.00359507	0.0429	1	1.55637	2.94113	0.000169857	0.00579	1	2.13853	4.40314	2.04e-06	0.00025	1	3.36603	10.3104	4.89e-12	2.93e-10	1	2.43e-09	6.84e-08
1555853_at	LOC100507463	uncharacterized LOC100507463	0.801538	1.74296	0.0592041	0.225	0	0.958846	1.94375	0.0249566	0.123	0	0.647632	1.5666	0.125347	0.917	0	0.218629	1.16363	0.601505	0.879	0	1.24265	2.36632	0.00601735	0.0585	0	1.26477	2.40288	0.00359736	0.0369	1	2.19562	4.58085	5.03e-06	0.000454	1	2.58163	5.98617	6.88e-08	8.44e-07	1	8.32e-07	9.1e-06
1555854_at	NA	NA	0.157977	1.11572	0.655297	0.827	0	0.281466	1.21543	0.427283	0.644	0	0.0640201	1.04537	0.856333	1	0	0.532054	1.44599	0.136227	0.557	0	0.0904737	1.06472	0.806756	0.909	0	-0.0869321	-1.06211	0.805831	0.901	0	-0.635716	-1.55371	0.0896501	0.281	0	-1.43301	-2.70009	0.00014698	0.000632	-1	0.000138618	0.000670136
1555858_at	SETD5-AS1	SETD5 antisense RNA 1	0.174053	1.12822	0.532572	0.75	0	-0.139307	-1.10138	0.617211	0.787	0	0.112413	1.08103	0.6866	1	0	-0.410727	-1.32936	0.143945	0.565	0	-0.118059	-1.08527	0.685353	0.844	0	-0.417451	-1.33557	0.137618	0.329	0	-0.0859049	-1.06135	0.768055	0.892	0	-0.296812	-1.22843	0.288799	0.392	0	0.408653	0.488452
1555860_x_at	SETD5-AS1	SETD5 antisense RNA 1	0.119115	1.08607	0.641135	0.819	0	-0.133251	-1.09676	0.602156	0.777	0	0.0782633	1.05575	0.759282	1	0	-0.230826	-1.17351	0.367659	0.76	0	-0.184843	-1.13669	0.489677	0.714	0	-0.256466	-1.19455	0.317267	0.541	0	0.110847	1.07986	0.678262	0.838	0	-0.437284	-1.35405	0.090825	0.153	0	0.439822	0.517824
1555864_s_at	PDHA1	pyruvate dehydrogenase (lipoamide) alpha 1	-0.350206	-1.27474	0.00366889	0.0467	0	-0.339273	-1.26512	0.00479008	0.0471	0	-0.238353	-1.17965	0.0437	0.818	0	-0.133261	-1.09677	0.253565	0.672	0	-0.266478	-1.20287	0.0314976	0.154	0	-0.196238	-1.14571	0.0948903	0.263	0	-0.207454	-1.15465	0.0914512	0.285	0	-0.152707	-1.11165	0.191558	0.281	0	0.105792	0.165139
1555865_at	LOC255512	uncharacterized LOC255512	-0.409871	-1.32857	0.0953598	0.294	0	-0.440488	-1.35706	0.0736165	0.23	0	0.0642251	1.04552	0.79138	1	0	0.0942491	1.06751	0.697988	0.917	0	-0.609586	-1.52582	0.0191303	0.116	0	-0.489498	-1.40396	0.0475286	0.174	0	-0.32339	-1.25127	0.205907	0.45	0	-0.0428299	-1.03013	0.859955	0.9	0	0.0438878	0.0808693
1555866_a_at	HEXDC	hexosaminidase (glycosyl hydrolase family 20, catalytic domain) containing	-0.290912	-1.22341	0.0911434	0.287	0	-0.407862	-1.32672	0.0192473	0.104	0	-0.0666741	-1.0473	0.695137	1	0	0.0278995	1.01953	0.869669	0.97	0	-0.22146	-1.16591	0.216075	0.461	0	-0.171175	-1.12597	0.316192	0.54	0	0.302816	1.23355	0.0926336	0.287	0	0.105449	1.07583	0.535804	0.634	0	0.0116767	0.0272767
1555870_at	RNF207	ring finger protein 207	-1.00616	-2.00856	0.0174446	0.111	0	-1.2338	-2.35185	0.0039741	0.0423	-1	-0.340341	-1.26606	0.410922	0.993	0	-1.02753	-2.03853	0.0153018	0.262	0	-1.06092	-2.08626	0.0165852	0.106	0	-1.62876	-3.09246	0.000208807	0.0066	-1	-0.330878	-1.25778	0.444454	0.68	0	-0.476422	-1.39129	0.251068	0.35	0	0.00584697	0.01534
1555871_at	TTC28-AS1	TTC28 antisense RNA 1	-0.202835	-1.15096	0.263001	0.516	0	-0.780365	-1.71757	5.75e-05	0.00408	0	-0.194653	-1.14445	0.282532	0.983	0	-0.480871	-1.39559	0.0096169	0.213	0	-0.512342	-1.42636	0.00841308	0.071	0	-0.516384	-1.43037	0.00563275	0.0481	0	-0.496152	-1.41045	0.0105735	0.077	0	-0.872254	-1.83052	9.63e-06	5.95e-05	0	0.000184466	0.00085275
1555872_a_at	NA	NA	-0.317194	-1.2459	0.114608	0.326	0	-0.18608	-1.13767	0.351158	0.576	0	-0.015579	-1.01086	0.937543	1	0	0.144992	1.10572	0.46687	0.818	0	-0.372333	-1.29444	0.0774043	0.256	0	-0.0820201	-1.0585	0.680162	0.825	0	-0.293029	-1.22521	0.162381	0.395	0	-0.353324	-1.2775	0.079611	0.137	0	0.168829	0.241219
1555874_x_at	MGC21881	uncharacterized locus MGC21881	-0.395057	-1.31499	0.0084152	0.0737	0	-0.480524	-1.39525	0.00157366	0.0251	0	-0.166727	-1.12251	0.254014	0.983	0	-0.150825	-1.1102	0.301632	0.713	0	-0.533035	-1.44697	0.000852568	0.0189	0	-0.474391	-1.38933	0.00178575	0.0239	0	-0.468019	-1.38321	0.00307464	0.0355	0	-0.723938	-1.65168	5.8e-06	3.83e-05	0	0.000181161	0.000839604
1555875_at	SRGAP1	SLIT-ROBO Rho GTPase activating protein 1	0.576774	1.49151	0.00197982	0.0333	0	0.585349	1.5004	0.00171587	0.0265	0	0.181206	1.13383	0.312455	0.983	0	0.203964	1.15186	0.256133	0.676	0	0.809791	1.75296	5.65e-05	0.00409	0	0.876584	1.83602	7.54e-06	0.000886	0	-0.195291	-1.14496	0.298057	0.553	0	-0.168232	-1.12368	0.348064	0.454	0	7.16e-08	1.16e-06
1555876_at	SRGAP1	SLIT-ROBO Rho GTPase activating protein 1	0.817745	1.76265	0.00145936	0.0285	0	1.32422	2.50398	1.28e-06	0.000448	1	0.329962	1.25698	0.182305	0.959	0	0.118363	1.0855	0.629997	0.892	0	0.857084	1.81137	0.00142767	0.0253	0	0.915475	1.88619	0.000422642	0.00999	0	0.303034	1.23374	0.24068	0.491	0	-0.0815401	-1.05815	0.739855	0.807	0	1.62e-06	1.57e-05
1555878_at	RPS24	ribosomal protein S24	0.513338	1.42735	0.00941201	0.0788	0	0.520699	1.43465	0.00849437	0.0654	0	0.114057	1.08227	0.552661	1	0	0.0478145	1.0337	0.803173	0.949	0	0.52651	1.44044	0.0107891	0.082	0	0.547912	1.46197	0.00577004	0.0487	0	-0.0183179	-1.01278	0.927235	0.969	0	-0.190381	-1.14107	0.322976	0.428	0	0.000565427	0.00218563
1555880_at	ERVFRD-1	endogenous retrovirus group FRD, member 1	0.200411	1.14903	0.241553	0.492	0	0.0263875	1.01846	0.876722	0.941	0	0.126231	1.09144	0.459085	0.998	0	0.128445	1.09311	0.451286	0.809	0	0.149753	1.10938	0.401333	0.642	0	0.157403	1.11528	0.356561	0.578	0	0.0186808	1.01303	0.916365	0.965	0	-0.011767	-1.00819	0.944845	0.962	0	0.916026	0.932314
1555881_s_at	LZTS2	leucine zipper, putative tumor suppressor 2	-0.33974	-1.26553	0.0823568	0.271	0	-0.441919	-1.35841	0.0251292	0.124	0	-0.153364	-1.11216	0.428002	0.996	0	-0.0874102	-1.06246	0.650833	0.9	0	-0.364295	-1.28725	0.075091	0.252	0	-0.282765	-1.21652	0.146569	0.342	0	-0.470354	-1.38545	0.0227681	0.124	0	-0.777716	-1.71442	0.000158343	0.000673	0	0.0117438	0.0273894
1555882_at	SPIN3	spindlin family, member 3	-0.528356	-1.44228	0.126781	0.344	0	-0.51381	-1.42782	0.137356	0.333	0	0.0535142	1.03779	0.875832	1	0	-0.219282	-1.16415	0.522704	0.846	0	-0.55872	-1.47296	0.122693	0.334	0	-1.21676	-2.32424	0.000738935	0.014	-1	-0.0287693	-1.02014	0.935976	0.973	0	-0.214433	-1.16025	0.531909	0.63	0	0.0227255	0.0472256
1555883_s_at	SPIN3	spindlin family, member 3	-0.412131	-1.33065	0.115088	0.326	0	-0.405515	-1.32456	0.120909	0.309	0	0.0256017	1.0179	0.921161	1	0	-0.0632787	-1.04484	0.806789	0.951	0	-0.61965	-1.5365	0.0251127	0.135	0	-0.841062	-1.79137	0.0018555	0.0244	0	-0.296117	-1.22784	0.276216	0.529	0	-0.124736	-1.09031	0.629997	0.716	0	0.0273597	0.0549764
1555884_at	PSMD6	proteasome (prosome, macropain) 26S subunit, non-ATPase, 6	0.0680933	1.04833	0.81059	0.914	0	0.00508963	1.00353	0.985704	0.994	0	-0.0631526	-1.04475	0.824093	1	0	-0.159564	-1.11695	0.574819	0.869	0	-0.235653	-1.17744	0.428902	0.665	0	-0.324148	-1.25192	0.256522	0.477	0	0.705307	1.63049	0.0204628	0.116	0	0.449212	1.36529	0.11775	0.189	0	0.0390972	0.0735527
1555886_at	PDSS2	prenyl (decaprenyl) diphosphate synthase, subunit 2	-0.21296	-1.15906	0.280426	0.535	0	-0.0686298	-1.04872	0.726742	0.858	0	-0.0236281	-1.01651	0.904189	1	0	-0.200961	-1.14946	0.308145	0.717	0	-0.386319	-1.30705	0.0638427	0.23	0	-0.302057	-1.2329	0.127746	0.314	0	-0.222921	-1.16709	0.279995	0.534	0	-0.190328	-1.14102	0.334216	0.44	0	0.631909	0.690167
1555888_at	UBR5	ubiquitin protein ligase E3 component n-recognin 5	0.466775	1.38202	0.0193746	0.118	0	0.251461	1.19041	0.200013	0.415	0	0.158635	1.11623	0.416789	0.994	0	0.148245	1.10822	0.447793	0.807	0	0.21804	1.16315	0.286914	0.538	0	-0.274149	-1.20928	0.162945	0.364	0	-0.0153032	-1.01066	0.940121	0.975	0	-0.0601063	-1.04254	0.757748	0.822	0	0.0449471	0.0824206
1555889_a_at	NA	NA	-0.128799	-1.09338	0.423562	0.665	0	0.0253642	1.01774	0.874436	0.94	0	0.0469306	1.03306	0.770048	1	0	0.00531775	1.00369	0.973567	0.994	0	-0.247769	-1.18737	0.143692	0.366	0	-0.249266	-1.1886	0.124324	0.309	0	-0.0977137	-1.07008	0.561039	0.766	0	-0.171615	-1.12632	0.287352	0.39	0	0.503029	0.576123
1555890_at	NA	NA	-0.447692	-1.36386	0.202397	0.447	0	-1.24727	-2.37391	0.000685208	0.0156	-1	-0.647888	-1.56687	0.0671647	0.859	0	-1.22168	-2.33218	0.000861369	0.0753	0	-0.796653	-1.73707	0.0323238	0.156	0	-1.35545	-2.55877	0.000253709	0.00741	-1	-0.983377	-1.97709	0.0089175	0.0698	0	-2.42759	-5.37994	3.38e-09	6.51e-08	-1	1.05e-06	1.1e-05
1555892_s_at	LOC253039	uncharacterized LOC253039	-0.350038	-1.27459	0.411573	0.655	0	-0.490461	-1.40489	0.25128	0.474	0	-0.350563	-1.27506	0.410876	0.993	0	0.0892425	1.06381	0.833718	0.96	0	-0.372218	-1.29434	0.403821	0.644	0	-0.460164	-1.3757	0.281423	0.503	0	-0.520448	-1.4344	0.244486	0.495	0	0.488271	1.40276	0.253379	0.353	0	0.350861	0.43291
1555894_s_at	MTSS1L	metastasis suppressor 1-like	-0.123544	-1.08941	0.552123	0.763	0	-0.244186	-1.18442	0.242047	0.464	0	0.0057714	1.00401	0.977806	1	0	-0.000310832	-1.00022	0.998805	1	0	-0.530188	-1.44412	0.0172078	0.108	0	-0.431252	-1.3484	0.0413132	0.16	0	-0.266789	-1.20313	0.221898	0.469	0	-1.01902	-2.02655	7.45e-06	4.76e-05	-1	0.000175457	0.00081836
1555895_at	DNM2	dynamin 2	0.0151473	1.01055	0.940171	0.975	0	-0.542397	-1.45639	0.00913893	0.0683	0	0.13408	1.09739	0.507275	0.998	0	0.020109	1.01404	0.920631	0.982	0	0.0841575	1.06007	0.690292	0.848	0	-0.00382471	-1.00265	0.984879	0.992	0	0.421152	1.339	0.0498358	0.2	0	0.164575	1.12084	0.416164	0.522	0	0.0133504	0.0304345
1555896_a_at	ADAM15	ADAM metallopeptidase domain 15	-0.0771716	-1.05495	0.764629	0.89	0	-0.512511	-1.42653	0.0505283	0.185	0	0.0629121	1.04457	0.807141	1	0	0.0393265	1.02763	0.878696	0.972	0	0.00724455	1.00503	0.978551	0.991	0	-0.218755	-1.16373	0.397357	0.614	0	0.0840719	1.06001	0.755135	0.885	0	-1.087	-2.12432	8.41e-05	0.000391	-1	0.000824608	0.00300818
1555897_at	NA	NA	-0.0293666	-1.02056	0.905724	0.96	0	-0.526255	-1.44019	0.037371	0.155	0	0.00891817	1.0062	0.971308	1	0	-0.00334326	-1.00232	0.989242	0.998	0	-0.366277	-1.28902	0.161446	0.391	0	-0.836225	-1.78537	0.00128887	0.0197	0	-0.459444	-1.37501	0.0804993	0.265	0	-0.549345	-1.46342	0.0300542	0.061	0	0.00859885	0.0211545
1555898_at	ANKRD36C	ankyrin repeat domain 36C	0.152298	1.11134	0.630756	0.812	0	0.393508	1.31358	0.216909	0.436	0	0.983174	1.97681	0.00284569	0.426	0	0.624036	1.54118	0.0525447	0.406	0	-0.292154	-1.22447	0.379116	0.624	0	-0.782968	-1.72067	0.0159529	0.0904	0	0.832836	1.78118	0.0143232	0.0925	0	0.326116	1.25363	0.305135	0.409	0	4.82e-05	0.000275648
1555900_at	NA	NA	0.0967627	1.06937	0.507141	0.731	0	-0.376114	-1.29784	0.0120346	0.0796	0	0.012162	1.00847	0.933431	1	0	-0.461268	-1.37675	0.00237461	0.113	0	-0.175714	-1.12952	0.251287	0.5	0	-0.306797	-1.23696	0.0387118	0.154	0	-0.242651	-1.18317	0.115026	0.324	0	-0.825467	-1.77211	4.61e-07	4.35e-06	0	1.95e-06	1.82e-05
1555902_at	ARMCX5	armadillo repeat containing, X-linked 5	-0.534316	-1.44826	0.000529097	0.0167	0	-0.158678	-1.11626	0.279667	0.503	0	0.0959725	1.06879	0.511815	0.999	0	-0.107967	-1.07771	0.46074	0.814	0	-0.416659	-1.33483	0.00819192	0.0698	0	-0.242454	-1.183	0.100878	0.273	0	0.0805463	1.05742	0.59833	0.791	0	-0.393633	-1.3137	0.00894194	0.0218	0	0.000475478	0.00189374
1555904_at	NA	NA	-0.508787	-1.42285	0.101674	0.304	0	-0.516782	-1.43076	0.0965334	0.27	0	-0.225226	-1.16896	0.464448	0.998	0	-0.411943	-1.33048	0.183306	0.612	0	-0.535668	-1.44961	0.0994546	0.295	0	-0.734401	-1.66371	0.0196291	0.103	0	-0.683505	-1.60604	0.0369114	0.166	0	-1.56683	-2.96253	3.76e-06	2.64e-05	-1	0.00124814	0.0042356
1555905_a_at	TCAIM	T cell activation inhibitor, mitochondrial	-0.169136	-1.12438	0.443176	0.682	0	-0.343581	-1.2689	0.12228	0.311	0	0.053041	1.03745	0.809516	1	0	-0.0219021	-1.0153	0.920696	0.982	0	-0.168285	-1.12372	0.465553	0.695	0	-0.413495	-1.33191	0.0641599	0.209	0	0.298001	1.22944	0.198523	0.44	0	0.0332385	1.02331	0.879913	0.915	0	0.126792	0.191497
1555906_s_at	TCAIM	T cell activation inhibitor, mitochondrial	-0.137781	-1.10021	0.389797	0.637	0	-0.264666	-1.20136	0.101491	0.278	0	0.0369826	1.02597	0.816895	1	0	0.0643509	1.04561	0.687175	0.913	0	-0.103	-1.074	0.538086	0.748	0	-0.183134	-1.13535	0.254201	0.474	0	0.324595	1.25231	0.0558632	0.214	0	0.179195	1.13225	0.264442	0.365	0	0.0351497	0.0674187
1555907_at	LOC100130776	uncharacterized LOC100130776	0.0399257	1.02806	0.764555	0.89	0	-0.255459	-1.19372	0.0591853	0.203	0	-0.0690833	-1.04905	0.604583	1	0	-0.131423	-1.09537	0.32608	0.728	0	0.00890082	1.00619	0.949075	0.978	0	-0.146549	-1.10692	0.273985	0.496	0	-0.0871232	-1.06225	0.532569	0.747	0	-0.30736	-1.23744	0.0241569	0.0508	0	0.201176	0.277481
1555910_at	PTCD2	pentatricopeptide repeat domain 2	0.125494	1.09088	0.460167	0.694	0	-0.126061	-1.09131	0.458152	0.669	0	0.122372	1.08852	0.47135	0.998	0	0.191445	1.14191	0.261387	0.681	0	-0.0296741	-1.02078	0.867076	0.94	0	0.275702	1.21058	0.107865	0.284	0	0.259234	1.19684	0.147412	0.374	0	0.503193	1.41735	0.00422051	0.0114	0	0.0379899	0.0718462
1555912_at	ST7-AS1	ST7 antisense RNA 1	0.0128113	1.00892	0.963245	0.985	0	0.05621	1.03973	0.839799	0.921	0	0.184127	1.13613	0.508602	0.999	0	-0.0314937	-1.02207	0.909812	0.979	0	0.0345249	1.02422	0.905484	0.959	0	-0.0489925	-1.03454	0.860136	0.931	0	0.169404	1.12459	0.560725	0.765	0	0.0209444	1.01462	0.939948	0.958	0	0.996159	0.996846
1555913_at	GON4L	gon-4-like (C. elegans)	-0.100573	-1.0722	0.727954	0.869	0	-0.198659	-1.14763	0.492697	0.696	0	-0.408336	-1.32715	0.161292	0.949	0	-0.457718	-1.37337	0.11719	0.528	0	-0.0376516	-1.02644	0.900859	0.957	0	-0.112124	-1.08082	0.698203	0.837	0	-0.276305	-1.21109	0.362352	0.612	0	-0.176505	-1.13014	0.542002	0.639	0	0.810594	0.84338
1555916_at	RPUSD3	RNA pseudouridylate synthase domain containing 3	-0.259871	-1.19737	0.384335	0.632	0	-0.456483	-1.37219	0.12912	0.321	0	-0.0519192	-1.03664	0.861577	1	0	-0.115027	-1.08299	0.69942	0.918	0	-0.109456	-1.07882	0.725329	0.866	0	-0.0292301	-1.02047	0.921792	0.963	0	0.0354309	1.02486	0.909407	0.962	0	-0.0399486	-1.02808	0.893267	0.924	0	0.863206	0.887036
1555920_at	CBX3	chromobox homolog 3	0.475228	1.39014	0.259268	0.512	0	0.383947	1.30491	0.361125	0.585	0	-0.139966	-1.10188	0.738391	1	0	-0.47785	-1.39267	0.256678	0.676	0	0.510716	1.42476	0.246505	0.495	0	0.0804055	1.05732	0.8478	0.924	0	0.111539	1.08038	0.799076	0.908	0	0.659197	1.5792	0.119517	0.192	0	0.247316	0.327967
1555922_at	C10orf114	chromosome 10 open reading frame 114	-0.237723	-1.17913	0.0389434	0.176	0	-0.0981638	-1.07041	0.386407	0.609	0	0.0151869	1.01058	0.893055	1	0	-0.0507473	-1.0358	0.653528	0.901	0	-0.225946	-1.16954	0.0597565	0.221	0	-0.0399133	-1.02805	0.723969	0.853	0	-0.00594517	-1.00413	0.959862	0.984	0	-0.18661	-1.13809	0.10257	0.169	0	0.224414	0.30313
1555923_a_at	C10orf114	chromosome 10 open reading frame 114	-0.397369	-1.3171	0.0902093	0.286	0	-0.179964	-1.13286	0.438248	0.653	0	0.0355547	1.02495	0.877973	1	0	0.166052	1.12198	0.47429	0.822	0	-0.138288	-1.1006	0.568509	0.77	0	0.0418	1.0294	0.856759	0.929	0	-0.395701	-1.31558	0.106278	0.31	0	-0.774882	-1.71105	0.00139487	0.0044	0	0.00837356	0.020701
1555925_at	NA	NA	0.399757	1.31929	0.569156	0.774	0	0.313913	1.24307	0.654665	0.812	0	0.344178	1.26943	0.623903	1	0	0.00406096	1.00282	0.995379	0.999	0	-0.267887	-1.20404	0.715043	0.861	0	-0.187522	-1.13881	0.7892	0.891	0	-0.767731	-1.70259	0.297469	0.552	0	-0.94332	-1.92295	0.181984	0.27	0	0.600263	0.662586
1555926_a_at	NA	NA	0.23185	1.17434	0.23632	0.486	0	0.0810927	1.05782	0.677059	0.827	0	-0.0648051	-1.04594	0.739194	1	0	-0.0207621	-1.0145	0.915021	0.98	0	-0.0435753	-1.03066	0.83046	0.922	0	-0.188642	-1.13969	0.334263	0.557	0	-0.210704	-1.15725	0.302713	0.557	0	-0.283536	-1.21717	0.148789	0.23	0	0.335747	0.417956
1555928_at	NA	NA	0.179285	1.13232	0.789215	0.902	0	-0.233396	-1.1756	0.727887	0.858	0	0.0082	1.0057	0.990241	1	0	-0.250032	-1.18923	0.709366	0.921	0	-0.540464	-1.45444	0.442021	0.675	0	-0.576186	-1.4909	0.39166	0.609	0	-0.691751	-1.61524	0.32593	0.579	0	-1.22975	-2.34526	0.0706623	0.124	0	0.629531	0.688092
1555929_s_at	NA	NA	-0.0167887	-1.01171	0.981531	0.993	0	-0.285225	-1.2186	0.694308	0.838	0	-0.090706	-1.06489	0.900474	1	0	-0.00314781	-1.00218	0.996537	0.999	0	-0.786628	-1.72504	0.301974	0.554	0	-0.603863	-1.51978	0.406487	0.622	0	-0.625693	-1.54295	0.410816	0.653	0	-1.30847	-2.47679	0.0752629	0.131	0	0.684758	0.736393
1555933_at	KIAA2013	KIAA2013	-0.00276597	-1.00192	0.988529	0.995	0	-0.0590072	-1.04175	0.759168	0.876	0	0.198892	1.14782	0.30352	0.983	0	-0.0908848	-1.06502	0.636982	0.895	0	0.00889049	1.00618	0.964757	0.985	0	0.315198	1.24418	0.105399	0.28	0	-0.030865	-1.02162	0.878098	0.948	0	-0.200927	-1.14944	0.298647	0.403	0	0.345998	0.427859
1555935_s_at	HUNK	hormonally up-regulated Neu-associated kinase	-0.326474	-1.25394	0.19155	0.434	0	-0.403423	-1.32264	0.107946	0.289	0	-0.0855709	-1.06111	0.730286	1	0	-0.240218	-1.18117	0.334901	0.736	0	-0.27517	-1.21014	0.291275	0.543	0	-0.330014	-1.25703	0.18685	0.394	0	-0.527446	-1.44138	0.0458299	0.19	0	-1.57784	-2.98522	3.39e-08	4.64e-07	-1	6.82e-06	5.25e-05
1555938_x_at	VIM	vimentin	-0.00931274	-1.00648	0.968937	0.986	0	0.451826	1.36777	0.062844	0.21	0	0.267287	1.20354	0.266343	0.983	0	0.487191	1.40171	0.0453918	0.385	0	0.24764	1.18726	0.324204	0.574	0	0.261114	1.1984	0.277425	0.499	0	0.326917	1.25433	0.194518	0.435	0	0.794878	1.73493	0.00149429	0.00467	0	0.0580785	0.101583
1555942_a_at	MIR205HG	MIR205 host gene (non-protein coding)	0.392652	1.3128	0.144111	0.37	0	-0.30261	-1.23337	0.258468	0.482	0	-0.2514	-1.19036	0.346995	0.988	0	-0.452865	-1.36876	0.0930618	0.493	0	0.332334	1.25905	0.235641	0.483	0	-0.0809301	-1.0577	0.76127	0.875	0	-0.739007	-1.66903	0.0100001	0.0745	0	-1.51913	-2.86617	4.04e-07	3.89e-06	-1	1.89e-07	2.62e-06
1555943_at	PGAM5	phosphoglycerate mutase family member 5	0.0856386	1.06116	0.399957	0.645	0	-0.0909064	-1.06504	0.371794	0.596	0	-0.0163595	-1.0114	0.871874	1	0	-0.0538254	-1.03801	0.59609	0.878	0	-0.0445476	-1.03136	0.674744	0.838	0	-0.122434	-1.08857	0.230361	0.447	0	-0.144512	-1.10536	0.176588	0.413	0	-0.0873148	-1.06239	0.390856	0.497	0	0.567879	0.634001
1555945_s_at	FAM120A	family with sequence similarity 120A	0.0262789	1.01838	0.887036	0.952	0	-0.0454831	-1.03203	0.805818	0.902	0	-0.132416	-1.09613	0.475076	0.998	0	-0.0827275	-1.05902	0.654988	0.901	0	-0.186803	-1.13824	0.336215	0.585	0	-0.345796	-1.27085	0.0655768	0.211	0	-0.196897	-1.14623	0.310977	0.565	0	0.0741355	1.05273	0.688785	0.766	0	0.520023	0.591504
1555948_s_at	FAM120A	family with sequence similarity 120A	0.474654	1.38958	0.00922864	0.0779	0	0.506807	1.4209	0.00562915	0.0517	0	0.329716	1.25677	0.066282	0.859	0	0.30933	1.23913	0.0843445	0.478	0	0.330445	1.2574	0.0780612	0.257	0	0.166034	1.12197	0.349679	0.572	0	0.488676	1.40316	0.0103108	0.0758	0	0.621185	1.53814	0.000838509	0.00284	0	0.0314433	0.0616891
1555950_a_at	CD55	CD55 molecule, decay accelerating factor for complement (Cromer blood group)	-0.0470919	-1.03318	0.682988	0.844	0	-0.185759	-1.13742	0.11095	0.293	0	-0.111574	-1.08041	0.334892	0.985	0	-0.157811	-1.11559	0.174351	0.602	0	-0.192451	-1.1427	0.114259	0.321	0	-0.130577	-1.09473	0.259814	0.481	0	-0.40781	-1.32667	0.00124455	0.0198	0	-0.837114	-1.78647	1.06e-09	2.42e-08	0	8.14e-08	1.29e-06
1555953_at	SLC19A1	solute carrier family 19 (folate transporter), member 1	-0.177685	-1.13107	0.367729	0.618	0	-0.0705807	-1.05014	0.719682	0.854	0	0.0850513	1.06073	0.665487	1	0	0.361785	1.28501	0.0697162	0.448	0	-0.0346084	-1.02428	0.866317	0.94	0	0.113136	1.08158	0.565461	0.746	0	-0.0929745	-1.06657	0.651353	0.824	0	-0.240176	-1.18114	0.224777	0.321	0	0.188508	0.263581
1555960_at	HINT1	histidine triad nucleotide binding protein 1	0.460176	1.37571	0.0546418	0.214	0	0.330915	1.25781	0.163673	0.369	0	0.301089	1.23207	0.204386	0.964	0	0.420993	1.33885	0.077948	0.465	0	0.198331	1.14737	0.422071	0.659	0	0.264942	1.20159	0.263318	0.484	0	0.359386	1.28288	0.148342	0.375	0	0.921236	1.89374	0.00023483	0.000945	0	0.046083	0.0841523
1555962_at	B3GNT7	UDP-GlcNAc:betaGal beta-1,3-N-acetylglucosaminyltransferase 7	0.407956	1.3268	0.0755915	0.259	0	0.451569	1.36753	0.0499084	0.184	0	0.737905	1.66775	0.00181123	0.401	0	0.817249	1.76204	0.000618014	0.0659	0	0.658161	1.57807	0.00712571	0.0642	0	0.5583	1.47253	0.0162543	0.0914	0	0.857514	1.81191	0.000595282	0.012	0	0.832486	1.78075	0.00049946	0.00181	0	0.00656161	0.0168818
1555963_x_at	B3GNT7	UDP-GlcNAc:betaGal beta-1,3-N-acetylglucosaminyltransferase 7	0.375314	1.29712	0.101593	0.303	0	0.497855	1.41211	0.0313407	0.141	0	0.737277	1.66703	0.00183724	0.401	0	1.02085	2.02912	3.13e-05	0.02	1	0.712627	1.63879	0.00377222	0.0443	0	0.715279	1.6418	0.00244806	0.0292	0	0.974792	1.96536	0.000119544	0.00385	0	0.909524	1.87843	0.000166633	0.000702	0	0.000593128	0.00227306
1555964_at	NA	NA	-0.401738	-1.3211	0.0283937	0.147	0	-0.430823	-1.348	0.019119	0.104	0	0.0660856	1.04687	0.712743	1	0	-0.137946	-1.10034	0.443099	0.804	0	-0.434933	-1.35185	0.023478	0.13	0	-0.545569	-1.4596	0.00343151	0.0359	0	0.00875784	1.00609	0.962767	0.985	0	-0.357663	-1.28135	0.0500161	0.0933	0	0.00677927	0.0173535
1555967_at	NA	NA	-0.765815	-1.70033	0.00245344	0.0375	0	-0.639755	-1.55807	0.0104443	0.0733	0	-0.357517	-1.28122	0.144325	0.934	0	-0.313764	-1.24295	0.199147	0.625	0	-0.619409	-1.53625	0.0172994	0.109	0	-0.484268	-1.39888	0.0497341	0.179	0	-0.343275	-1.26863	0.179506	0.417	0	-0.459195	-1.37477	0.0623494	0.112	0	0.111178	0.17212
1555968_a_at	NA	NA	-0.566794	-1.48123	0.0192532	0.117	0	-0.50432	-1.41845	0.0363534	0.153	0	-0.306392	-1.23661	0.19803	0.964	0	-0.250211	-1.18938	0.292005	0.705	0	-0.565964	-1.48038	0.0251275	0.135	0	-0.444026	-1.3604	0.064217	0.209	0	-0.250153	-1.18933	0.313572	0.568	0	-0.396818	-1.3166	0.0971329	0.162	0	0.313631	0.395756
1555971_s_at	FBXO28	F-box protein 28	0.386154	1.3069	0.0490735	0.201	0	0.201976	1.15027	0.297287	0.523	0	-0.0531097	-1.0375	0.783084	1	0	-0.0260693	-1.01823	0.892479	0.974	0	0.165021	1.12118	0.414624	0.653	0	0.261537	1.19876	0.178539	0.384	0	0.00134458	1.00093	0.994681	0.998	0	-0.156787	-1.1148	0.417581	0.523	0	0.183592	0.258102
1555972_s_at	FBXO28	F-box protein 28	0.914126	1.88443	0.00252915	0.0382	0	0.555528	1.46971	0.0598112	0.204	0	0.162348	1.11911	0.576801	1	0	0.119125	1.08608	0.681991	0.911	0	0.278766	1.21316	0.360656	0.607	0	0.247505	1.18715	0.395752	0.613	0	0.140331	1.10216	0.644478	0.82	0	-0.172082	-1.12668	0.554238	0.65	0	0.0408424	0.0761788
1555973_at	NA	NA	0.871976	1.83017	0.00262177	0.039	0	0.684006	1.60659	0.0165699	0.0959	0	0.800848	1.74213	0.00543226	0.499	0	0.45588	1.37162	0.105326	0.514	0	0.648984	1.56806	0.0290062	0.146	0	0.32755	1.25488	0.241917	0.46	0	0.810913	1.75432	0.006989	0.06	0	0.212764	1.15891	0.445583	0.55	0	0.0318597	0.0623299
1555974_a_at	NA	NA	0.412875	1.33134	0.0165632	0.108	0	0.571504	1.48607	0.00117323	0.0213	0	0.378107	1.29964	0.027574	0.762	0	0.423542	1.34122	0.0140882	0.252	0	0.242541	1.18307	0.170808	0.403	0	0.401856	1.32121	0.0195251	0.102	0	0.443218	1.35963	0.0140333	0.0914	0	0.205273	1.1529	0.224573	0.32	0	0.0597855	0.104007
1555976_s_at	MYL12A	myosin, light chain 12A, regulatory, non-sarcomeric	0.0480355	1.03386	0.843867	0.93	0	0.0733026	1.05212	0.763813	0.879	0	0.0321426	1.02253	0.895143	1	0	0.1038	1.0746	0.670605	0.907	0	0.127965	1.09275	0.616229	0.801	0	0.320611	1.24886	0.191957	0.401	0	0.59853	1.51417	0.0218916	0.121	0	0.755995	1.6888	0.00289549	0.00826	0	0.0389093	0.073253
1555977_at	MYL12A	myosin, light chain 12A, regulatory, non-sarcomeric	-0.0376264	-1.02642	0.916325	0.964	0	-0.564012	-1.47838	0.119237	0.306	0	-0.460702	-1.37621	0.201549	0.964	0	-0.902592	-1.86942	0.0141577	0.252	0	0.0432559	1.03044	0.908057	0.96	0	-0.701554	-1.62626	0.0540086	0.188	0	0.410806	1.32943	0.275239	0.529	0	0.984719	1.97893	0.00773482	0.0193	0	0.000141771	0.000682413
1555978_s_at	MYL12A	myosin, light chain 12A, regulatory, non-sarcomeric	0.560253	1.47453	0.15572	0.387	0	0.00260585	1.00181	0.994684	0.997	0	-0.208219	-1.15526	0.594933	1	0	-0.224605	-1.16846	0.566357	0.866	0	0.541422	1.45541	0.189018	0.426	0	-0.326997	-1.2544	0.404577	0.62	0	0.787516	1.7261	0.0581441	0.22	0	1.84372	3.58934	1.51e-05	8.81e-05	1	2.99e-05	0.000184559
1555981_at	ASB16-AS1	ASB16 antisense RNA 1	-0.355389	-1.27933	0.0537897	0.212	0	-0.319349	-1.24777	0.0821418	0.246	0	0.215679	1.16125	0.236957	0.975	0	0.103959	1.07472	0.566804	0.866	0	-0.424341	-1.34196	0.0284448	0.145	0	-0.37516	-1.29698	0.0421475	0.162	0	0.291003	1.22349	0.128629	0.345	0	0.0746314	1.05309	0.680724	0.759	0	0.000738056	0.00273519
1555982_at	ZFYVE16	zinc finger, FYVE domain containing 16	-0.312193	-1.24159	0.123647	0.339	0	-0.440492	-1.35707	0.0315178	0.141	0	-0.129924	-1.09424	0.518045	0.999	0	-0.0707176	-1.05024	0.724632	0.925	0	-0.450168	-1.3662	0.0354383	0.164	0	-0.56089	-1.47518	0.00682905	0.0541	0	-0.138079	-1.10044	0.511313	0.732	0	-0.339402	-1.26523	0.0947851	0.158	0	0.105158	0.1643
1555989_at	DAAM1	dishevelled associated activator of morphogenesis 1	0.265023	1.20166	0.150477	0.379	0	0.269568	1.20545	0.143728	0.342	0	0.186488	1.13799	0.309414	0.983	0	0.20452	1.1523	0.265404	0.683	0	0.0854582	1.06102	0.654847	0.826	0	0.065313	1.04631	0.720771	0.851	0	-0.0282434	-1.01977	0.882453	0.95	0	-0.758646	-1.6919	0.000104779	0.000472	0	4.98e-05	0.000283611
1555993_at	CACNA1D	calcium channel, voltage-dependent, L type, alpha 1D subunit	-0.737978	-1.66784	0.0585633	0.223	0	-0.619997	-1.53687	0.110394	0.293	0	-0.357797	-1.28147	0.353269	0.988	0	-0.491201	-1.40561	0.20405	0.63	0	-0.559788	-1.47405	0.166916	0.398	0	-0.801181	-1.74253	0.0405831	0.159	0	-1.22006	-2.32957	0.00346137	0.0381	-1	-2.24489	-4.74001	2.37e-07	2.46e-06	-1	6.88e-05	0.000372324
1555996_s_at	NA	NA	0.418812	1.33683	0.0451444	0.192	0	0.348748	1.27345	0.0935048	0.265	0	0.181484	1.13405	0.378436	0.99	0	0.0134094	1.00934	0.947933	0.987	0	0.414513	1.33285	0.0575209	0.217	0	0.160574	1.11773	0.43546	0.646	0	0.317051	1.24578	0.143643	0.368	0	0.274248	1.20936	0.185115	0.274	0	0.368795	0.450217
1555997_s_at	IGFBP5	insulin-like growth factor binding protein 5	-0.26143	-1.19867	0.140978	0.365	0	0.186202	1.13776	0.292109	0.517	0	0.00224625	1.00156	0.98981	1	0	0.136208	1.09901	0.439869	0.802	0	-0.257047	-1.19503	0.165874	0.396	0	-0.00690262	-1.0048	0.968693	0.984	0	0.10616	1.07636	0.564401	0.768	0	0.130045	1.09433	0.460737	0.565	0	0.184335	0.258939
1555998_at	ATP5H	ATP synthase, H+ transporting, mitochondrial Fo complex, subunit d	-0.249218	-1.18856	0.18715	0.428	0	-0.302233	-1.23305	0.110951	0.293	0	0.121644	1.08797	0.517216	0.999	0	-0.0830724	-1.05927	0.657965	0.902	0	-0.24027	-1.18121	0.223461	0.469	0	-0.371533	-1.29373	0.0513687	0.183	0	-0.0870932	-1.06223	0.657178	0.828	0	-0.270872	-1.20654	0.152235	0.234	0	0.233239	0.312799
1556000_s_at	BTBD7	BTB (POZ) domain containing 7	0.0331882	1.02327	0.798454	0.906	0	0.0884563	1.06323	0.496898	0.699	0	-0.0411763	-1.02895	0.751426	1	0	-0.0683904	-1.04855	0.599098	0.879	0	0.0445457	1.03136	0.743174	0.876	0	-0.095866	-1.06871	0.461716	0.668	0	-0.246654	-1.18645	0.0735632	0.251	0	-0.439859	-1.35647	0.00124046	0.00397	0	0.00896638	0.0219229
1556003_a_at	NA	NA	-0.948519	-1.92989	0.000282311	0.0123	0	-0.703587	-1.62855	0.00573005	0.0522	0	-0.18447	-1.1364	0.454564	0.998	0	-0.639537	-1.55783	0.0115475	0.231	0	-0.768974	-1.70406	0.00399301	0.0457	0	-0.726444	-1.65456	0.00442015	0.0415	0	-0.435845	-1.3527	0.0943993	0.29	0	-1.30345	-2.46818	1.84e-06	1.43e-05	-1	0.000123516	0.000608142
1556004_at	NA	NA	-0.771582	-1.70714	0.0074186	0.0688	0	-0.397345	-1.31708	0.15813	0.361	0	-0.00453262	-1.00315	0.98704	1	0	-0.434672	-1.3516	0.123238	0.538	0	-0.542481	-1.45647	0.0670608	0.237	0	-0.809578	-1.7527	0.0050995	0.0453	0	-0.0908129	-1.06497	0.755757	0.885	0	-1.13902	-2.20231	0.000133458	0.000582	-1	0.0015307	0.00503029
1556006_s_at	CSNK1A1	casein kinase 1, alpha 1	0.247764	1.18737	0.268803	0.522	0	-0.0904219	-1.06468	0.685124	0.832	0	-0.261941	-1.19909	0.242664	0.978	0	-0.167164	-1.12285	0.454281	0.811	0	0.087307	1.06239	0.708108	0.858	0	0.0710327	1.05047	0.750012	0.868	0	-0.162295	-1.11907	0.487112	0.714	0	-0.177894	-1.13123	0.425992	0.531	0	0.484754	0.558953
1556007_s_at	CSNK1A1	casein kinase 1, alpha 1	0.204262	1.1521	0.37685	0.626	0	0.074042	1.05266	0.747981	0.871	0	-0.322015	-1.25008	0.165723	0.952	0	-0.236354	-1.17801	0.307083	0.716	0	0.0577056	1.04081	0.810727	0.912	0	-0.0832769	-1.05942	0.717851	0.849	0	-0.395772	-1.31565	0.104439	0.307	0	-0.637171	-1.55528	0.00739679	0.0185	0	0.0255087	0.0518976
1556008_a_at	NA	NA	-0.203427	-1.15143	0.521363	0.741	0	0.202931	1.15103	0.522375	0.719	0	0.0380129	1.0267	0.904454	1	0	0.393805	1.31385	0.216755	0.641	0	-0.0633803	-1.04491	0.848248	0.931	0	0.117601	1.08493	0.710521	0.845	0	-0.139343	-1.1014	0.67417	0.836	0	0.0225362	1.01574	0.943264	0.96	0	0.796203	0.831223
1556009_at	PEX13	peroxisomal biogenesis factor 13	0.0308797	1.02163	0.834684	0.926	0	0.0942281	1.06749	0.5249	0.722	0	-0.0298988	-1.02094	0.839861	1	0	0.131875	1.09572	0.374374	0.765	0	-0.058966	-1.04172	0.703291	0.855	0	0.182956	1.13521	0.219283	0.434	0	-0.0355271	-1.02493	0.818421	0.919	0	-0.0132704	-1.00924	0.928525	0.951	0	0.805199	0.838569
1556021_at	GPR180	G protein-coupled receptor 180	1.10299	2.14799	0.00310717	0.0428	1	0.952501	1.93522	0.00993767	0.0713	0	0.65211	1.57146	0.0730473	0.865	0	0.600266	1.516	0.0982137	0.502	0	0.657536	1.57739	0.0836367	0.267	0	0.591025	1.50632	0.103373	0.277	0	1.14078	2.205	0.00342672	0.0378	1	1.12081	2.17469	0.00269002	0.00775	1	0.0482644	0.0874039
1556024_at	EME2	essential meiotic endonuclease 1 homolog 2 (S. pombe)	-0.142034	-1.10346	0.546979	0.76	0	-0.582318	-1.49725	0.0159667	0.0939	0	-0.112212	-1.08088	0.633988	1	0	-0.363488	-1.28653	0.12655	0.542	0	-0.217197	-1.16247	0.379371	0.624	0	-0.398361	-1.31801	0.094723	0.262	0	-0.298852	-1.23017	0.22787	0.476	0	-0.753851	-1.68629	0.00215013	0.00639	0	0.0711847	0.119682
1556026_at	LOC100131434	uncharacterized LOC100131434	-0.545967	-1.46	0.150218	0.379	0	-0.288087	-1.22102	0.444725	0.658	0	-0.305995	-1.23627	0.417092	0.994	0	0.183971	1.13601	0.62499	0.89	0	-0.849884	-1.80236	0.034142	0.161	0	0.0453753	1.03195	0.903946	0.954	0	-0.466478	-1.38173	0.238396	0.488	0	-0.152657	-1.11161	0.684943	0.762	0	0.273327	0.355043
1556033_at	NA	NA	-0.510127	-1.42418	0.0640289	0.235	0	-0.367154	-1.28981	0.179374	0.39	0	-0.123813	-1.08961	0.648376	1	0	-0.292062	-1.22439	0.284076	0.7	0	-0.262953	-1.19993	0.355799	0.603	0	-0.283787	-1.21739	0.297806	0.521	0	0.269505	1.20539	0.344034	0.595	0	0.640257	1.55861	0.0211793	0.0455	0	0.00593175	0.0155179
1556034_s_at	MTMR11	myotubularin related protein 11	-0.255563	-1.1938	0.122478	0.338	0	-0.278788	-1.21318	0.0926711	0.264	0	0.0596076	1.04218	0.715954	1	0	0.0956999	1.06858	0.559453	0.863	0	-0.297024	-1.22861	0.0868666	0.273	0	-0.235443	-1.17727	0.154122	0.351	0	-0.128608	-1.09324	0.453707	0.687	0	-0.669662	-1.5907	0.000129779	0.000568	0	0.00141734	0.00472099
1556035_s_at	ZNF207	zinc finger protein 207	0.00672365	1.00467	0.97182	0.988	0	-0.0268314	-1.01877	0.887902	0.947	0	0.000945826	1.00066	0.996035	1	0	-0.059243	-1.04192	0.755703	0.935	0	-0.133442	-1.09691	0.503465	0.723	0	-0.306422	-1.23664	0.111424	0.289	0	0.150955	1.1103	0.449388	0.684	0	0.121161	1.08761	0.525143	0.624	0	0.546039	0.614767
1556039_s_at	GPR173	G protein-coupled receptor 173	-0.19627	-1.14573	0.421413	0.664	0	-0.298903	-1.23021	0.222543	0.442	0	0.0531253	1.03751	0.827276	1	0	0.354675	1.2787	0.148868	0.572	0	-0.537828	-1.45178	0.03823	0.172	0	-0.485846	-1.40041	0.0497849	0.18	0	-0.171887	-1.12653	0.500427	0.724	0	-0.363565	-1.2866	0.13913	0.217	0	0.0267909	0.0540582
1556042_s_at	LOC338799	uncharacterized LOC338799	-0.181886	-1.13437	0.146929	0.375	0	-0.319063	-1.24752	0.012509	0.0814	0	-0.0191772	-1.01338	0.877329	1	0	-0.0854915	-1.06105	0.492242	0.832	0	-0.285804	-1.21909	0.0311948	0.153	0	-0.241514	-1.18223	0.0558014	0.192	0	-0.132159	-1.09593	0.311251	0.566	0	-0.196342	-1.14579	0.117968	0.19	0	0.163665	0.235246
1556043_a_at	TTN-AS1	TTN antisense RNA 1	-0.457305	-1.37298	0.173002	0.41	0	-0.708383	-1.63397	0.0368709	0.154	0	-0.0821219	-1.05857	0.805167	1	0	-0.518045	-1.43201	0.123548	0.538	0	-0.787022	-1.72551	0.0269715	0.14	0	-0.738348	-1.66826	0.02986	0.131	0	-0.264105	-1.20089	0.449174	0.684	0	-0.88758	-1.85007	0.00966322	0.0233	0	0.107898	0.167876
1556047_s_at	MAGEE1	melanoma antigen family E, 1	-0.143249	-1.10439	0.520389	0.741	0	-0.0655647	-1.04649	0.76829	0.882	0	0.129061	1.09358	0.562395	1	0	0.248366	1.18786	0.266856	0.685	0	-0.485353	-1.39993	0.0406225	0.178	0	-0.204886	-1.1526	0.358853	0.58	0	-0.0342734	-1.02404	0.882895	0.95	0	-0.116278	-1.08393	0.601631	0.692	0	0.193273	0.268947
1556048_at	LOC100507564	uncharacterized LOC100507564	0.227258	1.17061	0.419139	0.662	0	-0.156505	-1.11458	0.577367	0.759	0	0.0206325	1.0144	0.941359	1	0	0.232718	1.17505	0.408118	0.787	0	0.564045	1.47841	0.0584413	0.219	0	0.668597	1.58953	0.0199846	0.104	0	0.361905	1.28512	0.220363	0.466	0	1.30718	2.47457	1.82e-05	0.000104	1	0.000240546	0.00106234
1556049_at	RTN4	reticulon 4	-0.0642433	-1.04554	0.877774	0.947	0	-0.0948254	-1.06794	0.820444	0.911	0	-0.082072	-1.05854	0.844251	1	0	-0.304938	-1.23537	0.466404	0.818	0	-0.172392	-1.12693	0.693305	0.85	0	-0.455082	-1.37086	0.278434	0.5	0	-0.141819	-1.10329	0.745556	0.88	0	-0.94431	-1.92427	0.0269815	0.0557	0	0.513702	0.58594
1556051_a_at	BICD1	bicaudal D homolog 1 (Drosophila)	-0.816069	-1.7606	0.000134023	0.00818	0	-0.821834	-1.76765	0.000121699	0.00619	0	-0.660511	-1.58064	0.00159149	0.397	0	-0.713643	-1.63994	0.000704277	0.0693	0	-0.920995	-1.89342	4.47e-05	0.00367	0	-0.862144	-1.81774	6.15e-05	0.00305	0	-0.496054	-1.41035	0.0205883	0.116	0	-0.625316	-1.54255	0.00267936	0.00773	0	0.000660778	0.00249029
1556053_at	DNAJC7	DnaJ (Hsp40) homolog, subfamily C, member 7	-0.140003	-1.10191	0.575132	0.777	0	0.210127	1.15679	0.401029	0.622	0	-0.102259	-1.07345	0.682051	1	0	0.130139	1.0944	0.602286	0.879	0	0.286751	1.21989	0.274214	0.524	0	0.218233	1.16331	0.383226	0.601	0	-0.0439088	-1.0309	0.866346	0.942	0	0.136683	1.09937	0.584206	0.677	0	0.730447	0.775629
1556054_at	NA	NA	-0.151448	-1.11068	0.721573	0.866	0	0.167312	1.12296	0.693851	0.837	0	-0.761983	-1.69582	0.0768884	0.867	0	-0.556848	-1.47105	0.193212	0.621	0	-0.373457	-1.29545	0.401982	0.642	0	0.0286136	1.02003	0.946292	0.974	0	-1.13345	-2.19383	0.0130657	0.0877	0	-0.656803	-1.57659	0.125956	0.2	0	0.0981681	0.155404
1556055_at	NA	NA	-0.0723748	-1.05145	0.73862	0.875	0	0.267564	1.20377	0.220214	0.44	0	0.162088	1.11891	0.455774	0.998	0	0.252028	1.19088	0.247828	0.668	0	0.406883	1.32582	0.0767832	0.255	0	0.423595	1.34127	0.0546166	0.19	0	0.277815	1.21236	0.223501	0.471	0	0.489409	1.40387	0.0271956	0.0561	0	0.205084	0.281835
1556056_at	SIK2	salt-inducible kinase 2	-0.16727	-1.12293	0.501739	0.727	0	0.0373552	1.02623	0.880524	0.943	0	-0.307227	-1.23733	0.219442	0.968	0	-0.46389	-1.37926	0.0659574	0.439	0	-0.273047	-1.20836	0.295789	0.547	0	-0.344813	-1.26999	0.168859	0.371	0	-0.470058	-1.38516	0.0745648	0.253	0	-0.443315	-1.35972	0.0785078	0.135	0	0.368803	0.450217
1556059_s_at	SPEN	spen homolog, transcriptional regulator (Drosophila)	0.318166	1.24674	0.000292111	0.0124	0	0.236437	1.17808	0.00577126	0.0524	0	0.155216	1.11359	0.0647418	0.856	0	0.0933555	1.06685	0.261998	0.681	0	0.35872	1.28229	0.000108251	0.00588	0	0.25588	1.19406	0.00296719	0.0328	0	0.131882	1.09572	0.131485	0.35	0	0.144982	1.10572	0.0838914	0.143	0	0.00214968	0.00667838
1556060_a_at	ZNF451	zinc finger protein 451	0.540395	1.45437	0.129004	0.347	0	0.625434	1.54267	0.0799569	0.242	0	-0.258838	-1.19651	0.463635	0.998	0	-0.386683	-1.30738	0.274981	0.693	0	0.342167	1.26766	0.354942	0.602	0	0.095099	1.06814	0.787298	0.89	0	-0.00588028	-1.00408	0.987268	0.996	0	0.338116	1.2641	0.339204	0.445	0	0.113738	0.175317
1556061_at	RPP30	ribonuclease P/MRP 30kDa subunit	0.122072	1.0883	0.471098	0.703	0	0.149083	1.10886	0.379309	0.602	0	-0.0568679	-1.04021	0.736609	1	0	0.118955	1.08595	0.482447	0.826	0	-0.0054015	-1.00375	0.975618	0.99	0	0.181341	1.13394	0.285679	0.507	0	-0.276646	-1.21138	0.121466	0.334	0	-0.228242	-1.17141	0.180294	0.268	0	0.142898	0.210953
1556062_at	RPP30	ribonuclease P/MRP 30kDa subunit	-0.168405	-1.12382	0.344146	0.597	0	-0.299683	-1.23087	0.095065	0.268	0	-0.0755095	-1.05373	0.670457	1	0	-0.406541	-1.3255	0.0249765	0.313	0	-0.342109	-1.26761	0.0690872	0.24	0	-0.479251	-1.39402	0.00877382	0.0628	0	-0.2749	-1.20991	0.142031	0.366	0	-0.381376	-1.30258	0.0349875	0.0692	0	0.152308	0.221921
1556063_s_at	RPP30	ribonuclease P/MRP 30kDa subunit	-0.153968	-1.11263	0.34026	0.593	0	-0.0743372	-1.05288	0.644181	0.805	0	-0.0779258	-1.0555	0.628306	1	0	-0.118678	-1.08574	0.461565	0.815	0	-0.216738	-1.1621	0.200739	0.441	0	-0.336206	-1.26243	0.0401885	0.158	0	-0.0442502	-1.03115	0.792511	0.905	0	0.0780908	1.05562	0.627581	0.714	0	0.422725	0.501892
1556064_at	LOC284926	uncharacterized LOC284926	-0.293318	-1.22546	0.329394	0.583	0	-1.00638	-2.00886	0.00133691	0.0228	-1	-0.522009	-1.43595	0.0853883	0.872	0	-0.398178	-1.31784	0.187052	0.615	0	-0.681644	-1.60397	0.032959	0.158	0	-1.06202	-2.08786	0.00075468	0.0141	-1	-0.662667	-1.58301	0.0379441	0.169	0	-0.22446	-1.16834	0.454655	0.559	0	0.0143593	0.0323411
1556069_s_at	HIF3A	hypoxia inducible factor 3, alpha subunit	-1.82229	-3.53642	0.00228409	0.036	-1	-1.41348	-2.6638	0.0161964	0.0946	0	-0.886513	-1.8487	0.125633	0.917	0	-0.597175	-1.51275	0.299475	0.711	0	-1.87801	-3.67568	0.00261663	0.0356	-1	-1.95479	-3.8766	0.00114078	0.0182	-1	-1.45965	-2.75042	0.0175168	0.105	0	-2.22548	-4.67667	0.000255642	0.00102	-1	0.00435533	0.0120439
1556078_at	NA	NA	-0.406361	-1.32534	0.396852	0.643	0	-0.749225	-1.68089	0.121047	0.309	0	-0.321332	-1.24948	0.502365	0.998	0	-0.563011	-1.47735	0.241817	0.663	0	-0.624152	-1.5413	0.215056	0.459	0	-0.459185	-1.37477	0.338793	0.562	0	-1.01564	-2.02181	0.0459974	0.191	0	-2.97287	-7.85098	5.82e-08	7.34e-07	-1	1.33e-05	9.25e-05
1556081_at	NA	NA	1.50452	2.83729	3.34e-06	0.00155	1	0.93699	1.91453	0.00217882	0.0301	0	0.441571	1.35808	0.135723	0.927	0	0.0995391	1.07143	0.73424	0.929	0	1.02349	2.03282	0.0014251	0.0253	1	0.827426	1.77452	0.00632636	0.0517	0	0.107539	1.07739	0.725818	0.868	0	-0.205103	-1.15277	0.484944	0.588	0	2.51e-06	2.27e-05
1556082_a_at	NA	NA	0.60535	1.52135	0.0205724	0.122	0	-0.06986	-1.04961	0.784345	0.891	0	-0.072346	-1.05143	0.776876	1	0	-0.603754	-1.51967	0.0208927	0.294	0	0.587548	1.50269	0.0310763	0.152	0	0.037283	1.02618	0.883856	0.944	0	-0.43694	-1.35373	0.105635	0.309	0	-1.35685	-2.56126	1.71e-06	1.34e-05	-1	2.03e-08	4e-07
1556088_at	RPAIN	RPA interacting protein	0.0237712	1.01661	0.906085	0.96	0	-0.0679247	-1.04821	0.736142	0.863	0	0.0122372	1.00852	0.951568	1	0	0.0848256	1.06056	0.673981	0.908	0	-0.175731	-1.12954	0.405726	0.645	0	-0.0164651	-1.01148	0.934869	0.969	0	-0.0394851	-1.02775	0.851376	0.935	0	0.0834722	1.05957	0.678882	0.757	0	0.976047	0.980218
1556090_at	NA	NA	-0.67441	-1.59594	0.0597924	0.226	0	-0.558864	-1.47311	0.11701	0.303	0	-0.480695	-1.39542	0.176372	0.956	0	-0.350277	-1.27481	0.32269	0.727	0	-0.605002	-1.52098	0.104963	0.304	0	-0.470558	-1.38565	0.185522	0.393	0	-0.412227	-1.33074	0.266322	0.52	0	-0.109283	-1.07869	0.756746	0.821	0	0.610625	0.671669
1556096_s_at	UNC13C	unc-13 homolog C (C. elegans)	-0.243639	-1.18398	0.6451	0.821	0	0.458287	1.37391	0.387428	0.61	0	0.144047	1.105	0.785256	1	0	0.500876	1.41507	0.345168	0.745	0	0.0895275	1.06402	0.871335	0.943	0	0.424297	1.34192	0.423382	0.636	0	-0.177768	-1.13113	0.747842	0.881	0	-0.177274	-1.13074	0.737421	0.806	0	0.824077	0.854576
1556097_at	HOMER2	homer homolog 2 (Drosophila)	0.118927	1.08593	0.682913	0.844	0	0.0748553	1.05326	0.797003	0.898	0	0.042779	1.0301	0.883107	1	0	-0.204745	-1.15248	0.482533	0.826	0	-0.266652	-1.20301	0.382424	0.626	0	-0.441529	-1.35804	0.132976	0.322	0	-0.564672	-1.47905	0.0674915	0.239	0	-1.78309	-3.44163	8.16e-08	9.79e-07	-1	9e-07	9.69e-06
1556102_x_at	LOC389906	zinc finger protein 839 pseudogene	0.569399	1.48391	0.0393097	0.177	0	-0.369518	-1.29192	0.176353	0.386	0	0.190076	1.14082	0.48414	0.998	0	-0.24894	-1.18833	0.360235	0.756	0	0.532417	1.44635	0.064385	0.231	0	0.142946	1.10416	0.59842	0.77	0	-0.0892706	-1.06383	0.752952	0.884	0	-0.37018	-1.29251	0.175591	0.262	0	0.0084789	0.0209196
1556103_at	NA	NA	-0.354846	-1.27885	0.395224	0.642	0	-0.946624	-1.92736	0.026055	0.126	0	-0.359705	-1.28316	0.388828	0.991	0	-0.497296	-1.41157	0.234903	0.657	0	-0.887501	-1.84997	0.04513	0.188	0	-0.413261	-1.33169	0.322657	0.546	0	0.0045911	1.00319	0.991581	0.997	0	-0.874161	-1.83294	0.0392496	0.0761	0	0.236106	0.315944
1556105_at	NA	NA	-0.0396898	-1.02789	0.910034	0.962	0	-0.290217	-1.22282	0.410061	0.629	0	0.0629735	1.04462	0.857728	1	0	-0.352644	-1.2769	0.317524	0.723	0	-0.567851	-1.48231	0.12606	0.339	0	-0.692808	-1.61643	0.0524308	0.185	0	-0.0859419	-1.06138	0.815056	0.917	0	-1.52316	-2.8742	5.63e-05	0.000276	-1	0.00167805	0.00543267
1556107_at	NA	NA	0.301877	1.23275	0.608181	0.8	0	0.0786183	1.05601	0.89367	0.949	0	0.217293	1.16255	0.711954	1	0	-0.0520619	-1.03675	0.929467	0.984	0	-0.315293	-1.24426	0.608654	0.796	0	-0.428184	-1.34554	0.467643	0.672	0	0.180298	1.13312	0.769514	0.892	0	-0.0732544	-1.05209	0.900885	0.93	0	0.966343	0.972521
1556110_at	NA	NA	0.439859	1.35647	0.0833745	0.273	0	-0.0237493	-1.0166	0.924519	0.964	0	0.259628	1.19717	0.3026	0.983	0	0.196267	1.14573	0.434878	0.8	0	0.412366	1.33087	0.119683	0.329	0	0.111779	1.08056	0.655929	0.809	0	-0.594283	-1.50972	0.0265853	0.136	0	-1.5465	-2.92107	7e-08	8.57e-07	-1	3.1e-09	8.4e-08
1556111_s_at	NA	NA	0.0782126	1.05571	0.651602	0.825	0	-0.096712	-1.06933	0.576796	0.759	0	-0.0266125	-1.01862	0.877797	1	0	0.140527	1.10231	0.418136	0.791	0	0.118749	1.08579	0.512554	0.73	0	0.161637	1.11856	0.352155	0.573	0	-0.610722	-1.52702	0.00128204	0.0201	0	-1.23432	-2.35271	1.76e-09	3.7e-08	-1	2.93e-10	1.25e-08
1556113_at	DKFZp451A211	uncharacterized LOC400169	0.248829	1.18824	0.154461	0.385	0	-0.053532	-1.0378	0.757324	0.875	0	-0.0667647	-1.04737	0.700025	1	0	0.0962703	1.06901	0.578782	0.871	0	-0.020215	-1.01411	0.91113	0.962	0	0.178358	1.1316	0.305296	0.529	0	0.0294489	1.02062	0.870844	0.945	0	0.173731	1.12797	0.3179	0.423	0	0.626608	0.685656
1556116_s_at	TNPO1	transportin 1	-0.391836	-1.31206	0.0773841	0.262	0	-0.0565428	-1.03997	0.796137	0.897	0	-0.178076	-1.13137	0.417078	0.994	0	-0.147899	-1.10795	0.499932	0.836	0	-0.249209	-1.18856	0.278629	0.529	0	-0.144852	-1.10562	0.50877	0.704	0	-0.605405	-1.52141	0.0102153	0.0753	0	-1.28028	-2.42887	2.33e-07	2.42e-06	-1	1.41e-05	9.77e-05
1556117_at	LOC79015	uncharacterized LOC79015	-0.682677	-1.60511	0.057789	0.222	0	-0.715245	-1.64176	0.0471695	0.178	0	-0.308312	-1.23826	0.385474	0.99	0	-0.816723	-1.7614	0.0241517	0.309	0	-0.843572	-1.79449	0.0258812	0.137	0	-0.728954	-1.65744	0.0432303	0.165	0	-0.53428	-1.44822	0.152788	0.381	0	-0.437719	-1.35446	0.219458	0.314	0	0.305114	0.387202
1556121_at	NAP1L1	nucleosome assembly protein 1-like 1	0.611642	1.528	6.75e-05	0.00596	0	0.835138	1.78403	2.35e-07	0.000167	0	0.24589	1.18582	0.0891174	0.88	0	0.213241	1.15929	0.139143	0.561	0	0.726831	1.655	8.74e-06	0.0014	0	0.777048	1.71362	1.07e-06	0.000247	0	0.0423749	1.02981	0.776655	0.896	0	0.151023	1.11036	0.292556	0.396	0	1.67e-08	3.39e-07
1556122_at	RAB11B-AS1	RAB11B antisense RNA 1	-0.365917	-1.2887	0.163976	0.398	0	-0.432212	-1.3493	0.101319	0.278	0	0.0115169	1.00801	0.964756	1	0	0.127513	1.09241	0.625049	0.89	0	-0.166031	-1.12197	0.543125	0.752	0	-0.235768	-1.17753	0.367429	0.587	0	0.12906	1.09358	0.636218	0.815	0	0.161027	1.11808	0.537389	0.635	0	0.266412	0.347728
1556123_a_at	RAB11B-AS1	RAB11B antisense RNA 1	-0.353139	-1.27734	0.0629356	0.233	0	-0.160771	-1.11788	0.391438	0.614	0	-0.0665752	-1.04723	0.721951	1	0	0.136782	1.09945	0.465515	0.817	0	-0.364366	-1.28732	0.0664418	0.235	0	-0.0627473	-1.04445	0.737314	0.86	0	0.205733	1.15327	0.295124	0.549	0	0.192528	1.14276	0.305432	0.41	0	0.0413241	0.0769012
1556125_at	NA	NA	0.235694	1.17747	0.10027	0.301	0	0.317781	1.24641	0.028167	0.132	0	0.0810538	1.05779	0.567838	1	0	0.10907	1.07853	0.442615	0.804	0	0.158866	1.11641	0.286104	0.537	0	0.129325	1.09378	0.363135	0.584	0	0.0965534	1.06922	0.515449	0.735	0	0.304271	1.23479	0.0352654	0.0696	0	0.385381	0.465993
1556126_s_at	NA	NA	-0.37142	-1.29363	0.0610069	0.228	0	-0.0942698	-1.06752	0.629436	0.795	0	-0.183502	-1.13564	0.348984	0.988	0	-0.105146	-1.0756	0.590541	0.876	0	-0.0490239	-1.03456	0.810236	0.911	0	-0.209113	-1.15598	0.286405	0.508	0	-0.211172	-1.15763	0.303143	0.557	0	0.0138732	1.00966	0.943333	0.96	0	0.669653	0.72353
1556128_a_at	RASGRF2	Ras protein-specific guanine nucleotide-releasing factor 2	-0.142642	-1.10393	0.663969	0.833	0	0.371177	1.29341	0.260563	0.485	0	-0.28235	-1.21617	0.390976	0.991	0	-0.0180079	-1.01256	0.956225	0.989	0	0.270407	1.20615	0.431881	0.667	0	0.469153	1.3843	0.15639	0.355	0	0.663842	1.5843	0.0569428	0.217	0	1.36446	2.57479	0.000103005	0.000465	1	0.000501578	0.00197973
1556129_at	LOC642533	uncharacterized LOC642533	0.453505	1.36936	0.0613612	0.229	0	0.0141865	1.00988	0.952596	0.978	0	-0.0885186	-1.06328	0.710854	1	0	-0.170833	-1.12571	0.475074	0.822	0	0.520239	1.43419	0.0407733	0.178	0	0.38975	1.31017	0.106455	0.281	0	-0.377359	-1.29896	0.1344	0.354	0	-0.751729	-1.68381	0.00250345	0.0073	0	7.25e-05	0.000388982
1556131_s_at	FBF1	Fas (TNFRSF6) binding factor 1	-0.208172	-1.15522	0.341266	0.594	0	-0.286177	-1.21941	0.192357	0.406	0	0.128486	1.09315	0.555967	1	0	-0.0258027	-1.01805	0.905729	0.977	0	-0.411822	-1.33036	0.0747552	0.251	0	-0.303769	-1.23436	0.16683	0.368	0	-0.0210761	-1.01472	0.926303	0.969	0	-0.273079	-1.20838	0.213205	0.307	0	0.311416	0.393554
1556136_at	MYLK4	myosin light chain kinase family, member 4	-0.135305	-1.09832	0.596683	0.792	0	-0.0617686	-1.04374	0.808924	0.904	0	-0.274434	-1.20952	0.284986	0.983	0	0.0620967	1.04398	0.807929	0.951	0	-0.0838589	-1.05985	0.753632	0.882	0	-0.331852	-1.25863	0.197093	0.407	0	-0.66346	-1.58388	0.0155313	0.097	0	-0.611894	-1.52826	0.0193845	0.0422	0	0.0934761	0.149379
1556138_a_at	NA	NA	-0.127389	-1.09232	0.761147	0.888	0	0.286821	1.21995	0.494437	0.698	0	0.270766	1.20645	0.518819	0.999	0	1.01845	2.02574	0.0177555	0.277	0	-0.134201	-1.09749	0.759455	0.885	0	-0.0751501	-1.05347	0.857647	0.929	0	-0.406916	-1.32585	0.354821	0.605	0	-0.360881	-1.28421	0.390528	0.496	0	0.0818238	0.133986
1556145_a_at	LOC100131170	uncharacterized LOC100131170	0.0203275	1.01419	0.848967	0.933	0	-0.0275188	-1.01926	0.796581	0.897	0	0.0935976	1.06703	0.382104	0.99	0	0.038979	1.02739	0.7151	0.922	0	-0.0210961	-1.01473	0.85011	0.932	0	-0.0861583	-1.06154	0.420835	0.634	0	-0.047108	-1.03319	0.673225	0.836	0	-0.248388	-1.18788	0.0229635	0.0487	0	0.187206	0.262111
1556147_at	NA	NA	-0.20733	-1.15455	0.368678	0.619	0	-0.500601	-1.4148	0.0328135	0.144	0	-0.211433	-1.15784	0.359346	0.988	0	-0.271994	-1.20748	0.239474	0.661	0	-0.471355	-1.38641	0.0537498	0.208	0	-0.64295	-1.56152	0.00678788	0.0538	0	-0.476572	-1.39143	0.0512361	0.203	0	-0.685389	-1.60814	0.00405849	0.011	0	0.0783997	0.129465
1556148_s_at	NA	NA	-0.3027	-1.23345	0.222961	0.471	0	-0.822648	-1.76865	0.00144873	0.0241	0	-0.122894	-1.08892	0.618824	1	0	-0.40812	-1.32696	0.102171	0.509	0	-0.75217	-1.68432	0.00491055	0.0519	0	-0.592968	-1.50835	0.0190447	0.101	0	-0.490729	-1.40515	0.0611911	0.226	0	-0.87844	-1.83839	0.00072295	0.0025	0	0.00729811	0.0184426
1556151_at	ITFG1	integrin alpha FG-GAP repeat containing 1	0.0466086	1.03283	0.646931	0.822	0	0.202482	1.15068	0.0502526	0.184	0	0.115763	1.08355	0.257553	0.983	0	0.193956	1.1439	0.0603875	0.426	0	-0.0527352	-1.03723	0.620282	0.804	0	0.0556081	1.0393	0.584891	0.76	0	-0.0358271	-1.02514	0.736271	0.874	0	0.102918	1.07394	0.313565	0.419	0	0.206675	0.283588
1556154_a_at	SNAI3-AS1	SNAI3 antisense RNA 1	0.115925	1.08367	0.744414	0.879	0	-0.0755766	-1.05378	0.831639	0.917	0	0.0492321	1.03471	0.889839	1	0	0.21052	1.15711	0.554254	0.86	0	-0.172316	-1.12687	0.643263	0.817	0	-0.145957	-1.10646	0.681543	0.826	0	0.331927	1.25869	0.373549	0.621	0	1.20336	2.30275	0.00123841	0.00397	1	0.0213668	0.0448742
1556160_a_at	NA	NA	0.0497226	1.03507	0.842261	0.93	0	0.476991	1.39184	0.060184	0.205	0	0.174789	1.1288	0.485078	0.998	0	0.287008	1.22011	0.253363	0.672	0	0.0345367	1.02423	0.894841	0.954	0	0.328879	1.25604	0.191382	0.4	0	-0.00938945	-1.00653	0.971331	0.989	0	0.108055	1.07777	0.66561	0.746	0	0.57945	0.644215
1556161_a_at	LOC100506102	uncharacterized LOC100506102	-0.114954	-1.08294	0.718883	0.864	0	-0.559259	-1.47351	0.0838178	0.249	0	0.270597	1.20631	0.398049	0.992	0	-0.335327	-1.26166	0.295791	0.708	0	-0.383269	-1.30429	0.253643	0.503	0	-0.512843	-1.42686	0.112113	0.291	0	-0.072538	-1.05157	0.828003	0.923	0	-1.74947	-3.36234	9.3e-07	7.96e-06	-1	1.69e-05	0.000113727
1556172_at	NA	NA	-0.72721	-1.65543	0.349219	0.602	0	-0.939355	-1.91767	0.227789	0.448	0	-0.531054	-1.44498	0.493441	0.998	0	-0.909542	-1.87845	0.2427	0.664	0	-0.256264	-1.19438	0.75161	0.881	0	-0.763406	-1.69749	0.325947	0.55	0	-0.498235	-1.41248	0.538806	0.751	0	-0.737986	-1.66785	0.342179	0.448	0	0.95615	0.964614
[truncated: 32,254 more rows]
[truncated: 1 more columns]
